# Supplementary material for: Target Class Repurposing Across Membrane Transporter Families Provides Privileged Ligands to Address Specific and Undruggable Pharmacological Targets
Source: ACS Pharmacol Transl Sci. 2026 Jan 27;9(2):332–47. doi: 10.1021/acsptsci.5c00430 (PMC12910493; doi:10.1021/acsptsci.5c00430)
Supplement: Supplementary file 1 [file pt5c00430_si_001.xlsx]

## Sheet: Supplementary Table S2
Supplementary Table S2
Compound (Multitargeticity & Alphabet)	Abbreviation Used	SMILES	PAINS	CLogP	MW	MR	TPSA	H-bond Donors	H-bond Acceptors	Rotatable Bonds	Number of ABC Targets	Inhibition NAT MPP+ HEK293-NAT IC50 ± SEM (µM)	Inhibition NAT MPP+ HEK293-NAT Sample Size Screening	Inhibition DAT MPP+ HEK293-DAT IC50 ± SEM (µM)	Inhibition DAT MPP+ HEK293-DAT Sample Size Screening	Inhibition SERT MPP+ HEK293-SERT IC50 ± SEM (µM)	Inhibition SERT MPP+ HEK293-SERT Imax ± SEM (%)	Inhibition SERT MPP+ HEK293-SERT Slope ± SEM	Inhibition SERT MPP+ HEK293-SERT Sample Size Screening	Inhibition SERT MPP+ HEK293-SERT Sample Size In-depth Analysis	Inhibition OCT1 ASP+ HEK293-OCT1 IC50 ± SEM (µM)	Inhibition OCT1 ASP+ HEK293-OCT1 Imax ± SEM (%)	Inhibition OCT1 ASP+ HEK293-OCT1 Slope ± SEM	Inhibition OCT1 ASP+ HEK293-OCT1 Sample Size Screening	Inhibition OCT1 ASP+ HEK293-OCT1 Sample Size In-depth Analysis	Inhibition OCT2 MPP+ HEK293-OCT2 IC50 ± SEM (µM)	Inhibition OCT2 MPP+ HEK293-OCT2 Imax ± SEM (%)	Inhibition OCT2 MPP+ HEK293-OCT2 Slope ± SEM	Inhibition OCT2 ASP+ HEK293-OCT2 Sample Size Screening	Inhibition OCT2 MPP+ HEK293-OCT2 Sample Size In-depth Analysis	Inhibition OCT3 ASP+ HEK293/OCT3 IC50 ± SEM (µM)	Inhibition OCT3 ASP+ HEK/293OCT3 Imax ± SEM (%)	Inhibition OCT3 ASP+ HEK/293OCT3 Slope ± SEM	Inhibition OCT3 ASP+ HEK293-OCT3 Sample Size Screening	Inhibition OCT3 ASP+ HEK293-OCT3 Sample Size In-depth Analysis	Inhibition MATE1 MPP+ HEK293/MATE1 IC50 ± SEM (µM)	Inhibition MATE1 MPP+ HEK293/MATE1 Imax ± SEM (%)	Inhibition MATE1 MPP+ HEK293/MATE1 Slope ± SEM	Inhibition MATE1 MPP+ HEK293-MATE1 Sample Size Screening	Inhibition MATE1 MPP+ HEK293-MATE1 Sample Size In-depth Analysis	Inhibition MATE2K MPP+ HEK293/MATE2K IC50 ± SEM (µM)	Inhibition MATE2K MPP+ HEK293/MATE2K Imax ± SEM (%)	Inhibition MATE2K MPP+ HEK293/MATE2K Slope ± SEM	Inhibition MATE2K MPP+ HEK293-MATE2K Sample Size Screening	Inhibition MATE2K MPP+ HEK293-MATE2K Sample Size In-depth Analysis	Inhibition ABCA1 25-NBD-Cholesterol J774A.1 IC50 ± SEM (µM)	Inhibition ABCA1 25-NBD-Cholesterol J774A.1 Sample Size	Inhibition zebrafish Oatp1d1 [3H]BSP HEK293-Oatp1d1 IC50 ± SEM (µM)	Inhibition zebrafish Oatp1d1 [3H]BSP HEK293-Oatp1d1 Sample Size
MK-571	MK	ClC(C=C1)=CC2=C1C=CC(/C=C/C3=CC(C(SCCC(N(C)C)=O)SCCC(O)=O)=CC=C3)=N2	No	5.822	515.098	14.4165	70.5	2	4	12	12	n.e.	3	n.e.	3	n.e.	n.e.	n.a.	3	n.a.	n.e.	n.e.	n.a.	3	n.a.	49.4 ± 7.6	constrained to 100%	constrained to 1	7	4	n.e.	n.e.	n.a.	3	n.a.	n.e.	n.e.	n.a.	7	n.a.	92.9 ± 9.7	constrained to 100%	n.a.	4	3	n.d.	n.a.	n.d.	n.a.
Glibenclamide	GLI	COC1=C(C(NCCC2=CC=C(S(=O)(NC(NC3CCCCC3)=O)=O)C=C2)=O)C=C(Cl)C=C1	No	4.136	494.012	12.9774	113.6	3	5	11	10	n.e.	3	n.e.	3	n.e.	n.e.	n.a.	3	n.a.	n.e.	n.e.	n.a.	3	n.a.	n.e.	n.e.	n.a.	7	n.a.	n.e.	n.e.	n.a.	3	n.a.	n.e.	n.e.	n.a.	7	n.a.	n.e.	n.e.	n.a.	3	n.a.	n.d.	n.a.	n.d.	n.a.
Benzbromarone	BEN	BrC1=C(C(Br)=CC(C(C2=C(CC)OC3=CC=CC=C32)=O)=C1)O	No	5.697	424.088	9.2397	50.44	1	2	3	9	n.e.	3	n.e.	3	n.e.	n.e.	n.a.	3	n.a.	28.5 ± 3.8	constrained to 100%	constrained to 1	9	6	1.07 ± 0.11	37.5 ± 2.3	constrained to 1	8	5	132 ± 33	constrained to 100%	0.765 ± 0.118	7	4	n.e.	n.e.	n.a.	4	n.a.	n.e.	n.e.	n.a.	4	n.a.	n.d.	n.a.	n.d.	n.a.
Cyclosporine A	CYC	CC[C@H]1C(=O)N(CC(=O)N([C@H](C(=O)N[C@H](C(=O)N([C@H](C(=O)N[C@H](C(=O)N[C@@H](C(=O)N([C@H](C(=O)N([C@H](C(=O)N([C@H](C(=O)N([C@H](C(=O)N1)[C@@H]([C@H](C)C/C=C/C)O)C)C(C)C)C)CC(C)C)C)CC(C)C)C)C)C)CC(C)C)C)C(C)C)CC(C)C)C)C	n.d. (too large structure; polypeptide structure suggests 'No')	5.292	1202.63	33.0804	278.8	5	12	15	9	n.e.	3	n.e.	3	n.e.	n.e.	n.a.	3	n.a.	n.e.	n.e.	n.a.	3	n.a.	2.13 ± 0.44	50.9 ± 5.8	constrained to 1	7	3	n.e.	n.e.	n.a.	3	n.a.	n.e.	n.e.	n.a.	3	n.a.	n.e.	n.e.	n.a.	3	n.a.	n.d.	n.a.	n.d.	n.a.
Verapamil	VEP	CN(CCC1=CC(OC)=C(OC)C=C1)CCCC(C(C)C)(C#N)C2=CC(OC)=C(OC)C=C2	No	5.35148	454.611	13.3706	63.95	0	6	14	9	n.e.	3	n.e.	3	2.49 ± 0.47	116 ± 4	constrained to 1	6	3	42.8 ± 2.0	constrained to 100%	constrained to 1	6	3	5.05 ± 0.33	97.1 ± 6.8	constrained to 1	6	3	107 ± 13	constrained to 100%	constrained to 1	6	3	43.8 ± 5.4	81.6 ± 2.0	constrained to 1	8	4	21.3 ± 2.5	constrained to 100%	constrained to 1	8	4	n.e.	n.a.	n.e.	n.a.
Dipyridamole	DIP	OCCN(CCO)C(N=C1N2CCCCC2)=NC3=C1N=C(N(CCO)CCO)N=C3N4CCCCC4	No	-0.24141	504.636	13.5356	145.44	4	8	12	8	n.e.	3	n.e.	3	n.e.	n.e.	n.a.	3	n.a.	n.e.	n.e.	n.a.	3	n.a.	1.70 ± 0.25	84.9 ± 2.7	constrained to 1	7	4	34.2 ± 3.8	constrained to 100%	constrained to 1	6	3	5.58 ± 0.68	52.0 ± 2.0	constrained to 1	8	4	5.85 ± 0.63	105 ± 3	n.a.	8	4	n.d.	n.a.	n.d.	n.a.
Probenecid	PRO	O=S(N(CCC)CCC)(C1=CC=C(C(O)=O)C=C1)=O	No	2.239	285.364	7.53557	74.68	2	4	7	8	n.e.	3	n.e.	3	n.e.	n.e.	n.a.	3	n.a.	n.e.	n.e.	n.a.	3	n.a.	n.e.	n.e.	n.a.	3	n.a.	n.e.	n.e.	n.a.	3	n.a.	n.e.	n.e.	n.a.	4	n.a.	n.e.	n.e.	n.a.	3	n.a.	n.d.	n.a.	n.d.	n.a.
Indomethacin	IND	COC1=CC(C(CC(O)=O)=C2C)=C(N2C(C(C=C3)=CC=C3Cl)=O)C=C1	No	4.373	357.793	9.63724	68.53	2	4	5	7	n.e.	3	n.e.	3	n.e.	n.e.	n.a.	3	n.a.	n.e.	n.e.	n.a.	3	n.a.	n.e.	n.e.	n.a.	3	n.a.	n.e.	n.e.	n.a.	3	n.a.	n.e.	n.e.	n.a.	4	n.a.	n.e.	n.e.	n.a.	4	n.a.	n.d.	n.a.	n.d.	n.a.
Ivermectin	IVE	C[C@@H]1[C@@H](C(C)C)O[C@@]2(C[C@@H]3C[C@H](O2)C/C=C([C@H]([C@H](/C=C/C=C4CO[C@H]5[C@@]\4([C@@H](C=C([C@H]5O)C)C(O3)=O)O)C)O[C@H]6C[C@@H]([C@H]([C@@H](O6)C)O[C@H]7C[C@@H]([C@H]([C@@H](O7)C)O)OC)OC)\C)CC1.C[C@@H](CC[C@@]8(O9)C[C@@H]%10C[C@H](O8)C/C=C([C@H]([C@H](/C=C/C=C%11CO[C@H]%12[C@@]\%11([C@@H](C=C([C@H]%12O)C)C(O%10)=O)O)C)O[C@H]%13C[C@@H]([C@H]([C@@H](O%13)C)O[C@H]%14C[C@@H]([C@H]([C@@H](O%…	n.d. (too large structure; macrolide structure suggests 'No')	6.32474	875.106	22.9029	170.06	3	13	8	7	n.e.	3	n.e.	3	n.e.	n.e.	n.a.	3	n.a.	n.e.	n.e.	n.a.	3	n.a.	n.e.	n.e.	n.a.	3	n.a.	n.e.	n.e.	n.a.	3	n.a.	n.e.	n.e.	n.a.	4	n.a.	n.e.	n.e.	n.a.	4	n.a.	n.d.	n.a.	n.d.	n.a.
Quercetin	QUE	C1=CC(=C(C=C1C2=C(C(=O)C3=C(C=C(C=C3O2)O)O)O)O)O	Yes (substructure: catechol)	2.032	302.238	7.24013	127.45	5	6	1	7	n.e.	3	n.e.	3	n.e.	n.e.	n.a.	3	n.a.	n.e.	n.e.	n.a.	3	n.a.	n.e.	n.e.	n.a.	7	n.a.	40.8 ± 4.8	constrained to 100%	constrained to 1	7	4	n.e.	n.e.	n.a.	3	n.a.	23.8 ± 1.8	constrained to 100%	constrained to 1	7	4	n.d.	n.a.	n.d.	n.a.
Ritonavir	RIT	CC(C1=NC(CN(C(N[C@H](C(N[C@H](C[C@H](O)[C@@H](NC(OCC2=CN=CS2)=O)CC3=CC=CC=C3)CC4=CC=CC=C4)=O)C(C)C)=O)C)=CS1)C	No	5.004	720.96	20.3222	145.78	4	6	22	7	n.e.	3	n.e.	3	n.e.	n.e.	n.a.	3	n.a.	n.e.	n.e.	n.a.	3	n.a.	73.6 ± 9.4	constrained to 100%	constrained to 1	8	5	n.e.	n.e.	n.a.	3	n.a.	7.63 ± 0.69	92.3 ± 1.3	1.89 ± 0.30	8	4	19.8 ± 3.2	constrained to 100%	constrained to 1	8	4	n.d.	n.a.	n.d.	n.a.
Sulfinpyrazone	SUP	O=C(C(CCS(C1=CC=CC=C1)=O)C(N2C3=CC=CC=C3)=O)N2C4=CC=CC=C4	Yes (substructure: beta-ketone)	2.9	404.49	11.5617	76.9	0	3	6	7	n.e.	3	n.e.	3	n.e.	n.e.	n.a.	3	n.a.	n.e.	n.e.	n.a.	2	n.a.	n.e.	n.e.	n.a.	6	n.a.	n.e.	n.e.	n.a.	3	n.a.	n.e.	n.e.	n.a.	4	n.a.	n.e.	n.e.	n.a.	7	n.a.	n.d.	n.a.	n.d.	n.a.
Dasatinib	DAS	CC1=C(NC(C2=CN=C(NC3=CC(N4CCN(CCO)CC4)=NC(C)=N3)S2)=O)C(Cl)=CC=C1	No	1.535	488.016	13.0561	106.51	3	6	8	6	n.e.	3	n.e.	3	n.e.	n.e.	n.a.	3	n.a.	15.6 ± 2.9	constrained to 100%	constrained to 1	8	5	0.813 ± 0.033	124 ± 9	constrained to 1	10	3	82.3 ± 6.3	constrained to 100%	constrained to 1	6	3	5.11 ± 0.84	110 ± 3	constrained to 1	8	4	1.10 ± 0.04	116 ± 1	constrained to 1	8	4	4.56 ± 0.58	8	n.e.	n.a.
Imatinib	IMA	CN1CCN(CC2=CC=C(C(NC3=CC(NC4=NC=CC(C5=CN=CC=C5)=N4)=C(C)C=C3)=O)C=C2)CC1	No	2.827	493.615	14.5181	86.28	2	6	8	6	n.e.	3	n.e.	3	6.81 ± 1.27	constrained to 100%	constrained to 1	6	3	n.e.	n.e.	n.a.	3	n.a.	1.34 ± 0.21	107 ± 2	constrained to 1	11	8	31.0 ± 4.3	constrained to 100%	constrained to 1	6	3	1.08 ± 0.14	106 ± 1	constrained to 1	8	4	3.16 ± 0.39	119 ± 2	constrained to 1	8	4	1.95 ± 0.23	7	n.e.	n.a.
Nelfinavir	NEL	CC1=C(C(N[C@H]([C@H](O)CN2C[C@H]3CCCC[C@H]3C[C@H]2C(NC(C)(C)C)=O)CSC4=CC=CC=C4)=O)C=CC=C1O	No	5.362	567.795	16.2166	101.9	4	5	12	6	n.e.	3	n.e.	3	n.e.	n.e.	n.a.	3	n.a.	n.e.	n.e.	n.a.	3	n.a.	n.e.	n.e.	n.a.	7	n.a.	n.e.	n.e.	n.a.	3	n.a.	n.e.	n.e.	n.a.	5	n.a.	n.e.	n.e.	n.a.	4	n.a.	n.d.	n.a.	n.d.	n.a.
Nilotinib	NIL	CC1=C(NC2=NC=CC(C3=CN=CC=C3)=N2)C=C(C(NC4=CC(N5C=C(C)N=C5)=CC(C(F)(F)F)=C4)=O)C=C1	No	4.33676	529.526	14.1333	97.62	2	5	8	6	n.e.	3	n.e.	3	n.e.	n.e.	n.a.	3	n.a.	n.e.	n.e.	n.a.	3	n.a.	1.23 ± 0.26	46.5 ± 3.4	constrained to 1	6	3	n.e.	n.e.	n.a.	3	n.a.	n.e.	n.e.	n.a.	6	n.a.	11.1 ± 1.7	75.8 ± 8.9	constrained to 1	8	4	n.d.	n.a.	n.d.	n.a.
Saquinavir	SAQ	CC(C)(NC([C@@H]1C[C@@H]2CCCC[C@@H]2CN1C[C@@H](O)[C@@H](NC([C@@H](NC(C3=NC4=CC=CC=C4C=C3)=O)CC(N)=O)=O)CC5=CC=CC=C5)=O)C	No	3.314	686.898	19.6116	166.75	5	7	16	6	n.e.	3	n.e.	3	n.e.	n.e.	n.a.	3	n.a.	n.e.	n.e.	n.a.	3	n.a.	n.e.	n.e.	n.a.	7	n.a.	n.e.	n.e.	n.a.	3	n.a.	15.3 ± 2.5	94.5 ± 3.9	constrained to 1	8	4	19.8 ± 4.2	97.3 ± 6.2	constrained to 1	8	4	n.d.	n.a.	n.d.	n.a.
Sorafenib	SOR	CNC(=O)C1=NC=CC(=C1)OC2=CC=C(C=C2)NC(=O)NC3=CC(=C(C=C3)Cl)C(F)(F)F	No	3.73176	464.831	11.3682	92.35	3	3	9	6	n.e.	3	n.e.	3	n.e.	n.e.	n.a.	3	n.a.	n.e.	n.e.	n.a.	7	n.a.	n.e.	n.e.	n.a.	7	n.a.	n.e.	n.e.	n.a.	3	n.a.	n.e.	n.e.	n.a.	3	n.a.	n.e.	n.e.	n.a.	5	n.a.	n.d.	n.a.	n.d.	n.a.
Vinblastine	VIN	CC[C@]1(O)C[C@H]2C[C@@](C3=C(OC)C=C4C([C@]56CCN7[C@H]5[C@@]([C@@H](OC(C)=O)[C@@](C(OC)=O)(O)[C@@H]6N4C)(CC)C=CC7)=C3)(C(OC)=O)C8=C(C9=CC=CC=C9N8)CCN(C1)C2	No	5.005	810.989	21.9694	154.1	3	8	10	6	n.e.	3	n.e.	3	n.e.	n.e.	n.a.	3	n.a.	n.e.	n.e.	n.a.	3	n.a.	n.e.	n.e.	n.a.	4	n.a.	n.e.	n.e.	n.a.	3	n.a.	n.e.	n.e.	n.a.	4	n.a.	23.1 ± 0.7	constrained to 100%	constrained to 1	7	3	n.d.	n.a.	n.d.	n.a.
Bromosulfophthaleine	BSP	BrC1=C(Br)C(Br)=C(Br)C(C(O2)=O)=C1C2(C3=CC(S(=O)(O)=O)=C(O)C=C3)C4=CC(S(=O)(O)=O)=C(O)C=C4	No	5.858	794.038	13.8782	175.5	8	9	4	5	n.e.	3	n.e.	3	n.e.	n.e.	n.a.	3	n.a.	n.e.	n.e.	n.a.	5	n.a.	14.4 ± 2.6	83.7 ± 6.7	constrained to 1	7	3	199 ± 17	constrained to 100%	constrained to 1	6	3	n.e.	n.e.	n.a.	4	n.a.	n.e.	n.e.	n.a.	6	n.a.	n.d.	n.a.	n.d.	n.a.
Doxorubicin	DOX	C[C@H]1[C@H]([C@H](C[C@@H](O1)O[C@H]2C[C@@](CC3=C2C(=C4C(=C3O)C(=O)C5=C(C4=O)C(=CC=C5)OC)O)(C(=O)CO)O)N)O	Yes (substructure: quinone)	0.507	543.525	13.281	206.07	6	12	5	5	n.e.	3	n.e.	3	n.e.	n.e.	n.a.	3	n.a.	n.e.	n.e.	n.a.	4	n.a.	n.e.	n.e.	n.a.	3	n.a.	n.e.	n.e.	n.a.	6	n.a.	n.e.	n.e.	n.a.	3	n.a.	13.4 ± 0.5	constrained to 100%	constrained to 1	3	3	n.d.	n.a.	n.d.	n.a.
Erlotinib	ERL	COCCOC1=C(OCCOC)C=C2C(C(NC3=CC=CC(C#C)=C3)=NC=N2)=C1	No	2.33922	393.443	11.1878	74.73	1	6	11	5	n.e.	3	n.e.	3	n.e.	n.e.	n.a.	3	n.a.	3.24 ± 0.52	32.5 ± 3.8	constrained to 1	8	6	0.791 ± 0.054	88.2 ± 6.0	constrained to 1	11	7	n.e.	n.e.	n.a.	6	n.a.	11.1 ± 0.7	49.6 ± 3.0	constrained to 1	7	3	3.50 ± 0.52	88.5 ± 3.2	constrained to 1	7	3	n.d.	n.a.	n.d.	n.a.
Furosemid	FUR	O=S(C(C=C1C(O)=O)=C(Cl)C=C1NCC2=CC=CO2)(N)=O	No	0.823	330.748	7.74081	122.63	4	4	5	5	n.e.	3	n.e.	3	n.e.	n.e.	n.a.	3	n.a.	n.e.	n.e.	n.a.	2	n.a.	n.e.	n.e.	n.a.	7	n.a.	n.e.	n.e.	n.a.	3	n.a.	n.e.	n.e.	n.a.	4	n.a.	n.e.	n.e.	n.a.	4	n.a.	n.d.	n.a.	n.d.	n.a.
Silymarin	SIL	COC1=C(C=CC(=C1)C2C(OC3=C(O2)C=C(C=C3)C4C(C(=O)C5=C(C=C(C=C5O4)O)O)O)CO)O	No	2.641	482.441	11.9581	155.14	5	10	4	5	n.e.	3	n.e.	3	n.e.	n.e.	n.a.	3	n.a.	n.e.	n.e.	n.a.	3	n.a.	n.e.	n.e.	n.a.	7	n.a.	39.8 ± 4.2	constrained to 100%	constrained to 1	8	5	7.84 ± 0.79	constrained to 100%	constrained to 1	7	4	23.2 ± 1.2	constrained to 100%	constrained to 1	6	4	n.d.	n.a.	n.d.	n.a.
Tacrolimus	TAC	C[C@@H]1C[C@@H]([C@@H]2[C@H](C[C@H]([C@@](O2)(C(=O)C(=O)N3CCCC[C@H]3C(=O)O[C@@H]([C@@H]([C@H](CC(=O)[C@@H](/C=C(/C1)\C)CC=C)O)C)/C(=C/[C@@H]4CC[C@H]([C@@H](C4)OC)O)/C)O)C)OC)OC	No	4.572	804.031	21.5771	178.36	3	11	7	5	n.e.	3	n.e.	3	n.e.	n.e.	n.a.	3	n.a.	n.e.	n.e.	n.a.	3	n.a.	n.e.	n.e.	n.a.	6	n.a.	n.e.	n.e.	n.a.	3	n.a.	n.e.	n.e.	n.a.	3	n.a.	n.e.	n.e.	n.a.	3	n.a.	n.d.	n.a.	n.d.	n.a.
Curcumin	CUR	COC1=C(C=CC(=C1)/C=C/C(=O)CC(=O)/C=C/C2=CC(=C(C=C2)O)OC)O	No	3.718	368.385	10.1344	93.06	2	6	8	4	n.e.	3	n.e.	3	n.e.	n.e.	n.a.	3	n.a.	n.e.	n.e.	n.a.	3	n.a.	0.822 ± 0.110	35.7 ± 3.6	constrained to 1	7	3	n.e.	n.e.	n.a.	3	n.a.	n.e.	n.e.	n.a.	3	n.a.	n.e.	n.e.	n.a.	2	n.a.	n.d.	n.a.	n.d.	n.a.
Gefitinib	GEF	COC1=C(OCCCN2CCOCC2)C=C3C(N=CN=C3NC4=CC(Cl)=C(F)C=C4)=C1	No	3.14974	446.91	11.8497	68.74	1	6	8	4	n.e.	3	n.e.	3	n.e.	n.e.	n.a.	3	n.a.	n.e.	n.e.	n.a.	3	n.a.	6.07 ± 0.40	constrained to 100%	constrained to 1	7	4	n.e.	n.e.	n.a.	3	n.a.	5.55 ± 1.11	84.8 ± 4.5	constrained to 1	8	4	0.663 ± 0.035	105 ± 1	constrained to 1	7	4	n.d.	n.a.	n.d.	n.a.
Ko143	KO	CC(C)C[C@H]1C2=C(C[C@@H]3N1C(=O)[C@@H](NC3=O)CCC(=O)OC(C)(C)C)C4=C(N2)C=C(C=C4)OC	Yes (substructure: alkyl-indole)	3.866	469.582	12.9163	100.73	2	4	8	4	n.e.	3	n.e.	3	n.e.	n.e.	n.a.	3	n.a.	n.e.	n.e.	n.a.	3	n.a.	2.30 ± 0.39	constrained to 100%	constrained to 1	11	6	n.e.	n.e.	n.a.	3	n.a.	4.44 ± 0.49	constrained to 100%	constrained to 1	8	4	n.e.	n.e.	n.a.	2	n.a.	n.d.	n.a.	n.d.	n.a.
Lapatinib	LAP	ClC1=C(C=CC(NC2=NC=NC3=C2C=C(C4=CC=C(CNCCS(=O)(C)=O)O4)C=C3)=C1)OCC5=CC(F)=CC=C5	No	4.842	581.068	15.5234	106.35	2	6	11	4	n.e.	3	n.e.	3	n.e.	n.e.	n.a.	3	n.a.	n.e.	n.e.	n.a.	3	n.a.	n.e.	n.e.	n.a.	3	n.a.	n.e.	n.e.	n.a.	3	n.a.	n.e.	n.e.	n.a.	7	n.a.	n.e.	n.e.	n.a.	6	n.a.	n.e.	n.a.	n.e.	n.a.
Methotrexate	MET	CN(CC1=CN=C2C(=N1)C(=NC(=N2)N)N)C3=CC=C(C=C3)C(=O)N[C@@H](CCC(=O)O)C(=O)O	No	-0.44041	454.447	11.6027	210.54	7	9	10	4	n.e.	3	n.e.	3	n.e.	n.e.	n.a.	3	n.a.	n.e.	n.e.	n.a.	6	n.a.	n.e.	n.e.	n.a.	4	n.a.	n.e.	n.e.	n.a.	3	n.a.	n.e.	n.e.	n.a.	6	n.a.	n.e.	n.e.	n.a.	3	n.a.	n.d.	n.a.	n.d.	n.a.
Mitoxantrone	MIT	C1=CC(=C2C(=C1NCCNCCO)C(=O)C3=C(C=CC(=C3C2=O)O)O)NCCNCCO	Yes (substructures: anthranil, quinone)	-0.536	444.488	11.747	163.18	8	8	12	4	n.e.	3	n.e.	3	n.e.	n.e.	n.a.	3	n.a.	n.e.	n.e.	n.a.	8	n.a.	n.e.	n.e.	n.a.	7	n.a.	n.e.	n.e.	n.a.	8	n.a.	2.70 ± 0.19	constrained to 100%	1.71 ± 0.04	3	3	0.111 ± 0.021	107 ± 1	constrained to 1	4	4	n.d.	n.a.	n.d.	n.a.
Montelukast	MON	CC(C1=CC=CC=C1CC[C@@H](SCC2(CC(O)=O)CC2)C3=CC=CC(/C=C/C4=NC5=C(C=C4)C=CC(Cl)=C5)=C3)(O)C	No	9.147	586.196	17.0275	70.42	3	4	12	4	n.e.	3	n.e.	3	n.e.	n.e.	n.a.	3	n.a.	n.e.	n.e.	n.a.	3	n.a.	141 ± 26	constrained to 100%	constrained to 1	7	4	n.e.	n.e.	n.a.	3	n.a.	n.e.	n.e.	n.a.	5	n.a.	n.e.	n.e.	n.a.	7	n.a.	n.d.	n.a.	n.d.	n.a.
Pranlukast	PRA	O=C(NC1=CC=CC2=C1OC(C3=NNN=N3)=CC2=O)C(C=C4)=CC=C4OCCCCC5=CC=CC=C5	No	4.443	481.512	13.5224	119.09	3	7	10	4	n.e.	3	n.e.	3	7.98 ± 1.66	69.9 ± 5.2	constrained to 1	7	4	6.95 ± 1.32	41.6 ± 5.0	constrained to 1	8	6	2.23 ± 0.37	46.7 ± 9.8	constrained to 1	6	4	6.85 ± 1.04	44.0 ± 7.7	constrained to 1	6	3	5.54 ± 1.05	50.1 ± 4.4	constrained to 1	8	4	3.66 ± 0.35	66.2 ± 6.2	constrained to 1	7	3	n.e.	n.a.	4.29 ± 0.60	4
Reserpine	RES	CO[C@H]1[C@@H](C[C@@H]2CN3CCC4=C([C@H]3C[C@@H]2[C@@H]1C(=O)OC)NC5=C4C=CC(=C5)OC)OC(=O)C6=CC(=C(C(=C6)OC)OC)OC	Yes (substructure: alkyl-indole)	3.51622	608.688	16.2339	117.78	1	8	10	4	n.e.	3	n.e.	3	n.e.	n.e.	n.a.	3	n.a.	n.e.	n.e.	n.a.	3	n.a.	n.e.	n.e.	n.a.	4	n.a.	n.e.	n.e.	n.a.	3	n.a.	n.e.	n.e.	n.a.	3	n.a.	n.e.	n.e.	n.a.	3	n.a.	n.d.	n.a.	n.d.	n.a.
Telmisartan	TEL	CCCC1=NC2=C(N1CC3=CC=C(C=C3)C4=CC=CC=C4C(=O)O)C=C(C=C2C)C5=NC6=CC=CC=C6N5C	No	8.486	514.629	15.4803	72.94	2	4	7	4	n.e.	3	n.e.	3	n.e.	n.e.	n.a.	3	n.a.	n.e.	n.e.	n.a.	6	n.a.	15.8 ± 2.7	constrained to 100%	0.535 ± 0.048	7	4	20.6 ± 3.0	constrained to 100%	0.738 ± 0.102	7	4	15.6 ± 2.5	constrained to 100%	constrained to 1	6	4	16.3 ± 2.7	constrained to 100%	constrained to 1	9	6	n.d.	n.a.	n.d.	n.a.
Troglitazone	TRO	CC1=C(C2=C(CCC(O2)(C)COC3=CC=C(C=C3)CC4C(=O)NC(=O)S4)C(=C1O)C)C	No	4.941	441.548	12.0756	84.86	2	5	5	4	n.e.	3	n.e.	3	n.e.	n.e.	n.a.	3	n.a.	38.8 ± 2.0	constrained to 100%	constrained to 1	7	4	n.e.	n.e.	n.a.	10	n.a.	49.8 ± 7.6	constrained to 100%	constrained to 1	6	4	64.9 ± 5.4	constrained to 100%	constrained to 1	7	4	n.e.	n.e.	n.a.	6	n.a.	n.d.	n.a.	n.d.	n.a.
Dofequidar	DOF	C1CN(CCN1CC(COC2=CC=CC3=C2C=CC=N3)O)C(=O)C(C4=CC=CC=C4)C5=CC=CC=C5	No	3.859	481.596	14.2594	65.9	1	5	9	3	n.e.	3	n.e.	3	n.e.	n.e.	n.a.	3	n.a.	n.e.	n.e.	n.a.	7	n.a.	2.49 ± 0.45	35.9 ± 4.9	constrained to 1	8	5	n.e.	n.e.	n.a.	3	n.a.	0.756 ± 0.065	constrained to 100%	constrained to 1	9	6	5.49 ± 0.23	constrained to 100%	constrained to 1	6	3	n.d.	n.a.	n.d.	n.a.
Nicardipine	NIC	CC1=C(C(C(=C(N1)C)C(=O)OCCN(C)CC2=CC=CC=C2)C3=CC(=CC=C3)[N+](=O)[O-])C(=O)OC	No	4.276	479.533	13.165	113.69	1	3	11	3	n.e.	3	n.e.	3	n.e.	n.e.	n.a.	3	n.a.	n.e.	n.e.	n.a.	7	n.a.	n.e.	n.e.	n.a.	6	n.a.	n.e.	n.e.	n.a.	3	n.a.	9.69 ± 0.92	76.4 ± 1.9	constrained to 1	6	4	n.e.	n.e.	n.a.	3	n.a.	n.e.	n.a.	n.e.	n.a.
Nifedipine	NIF	CC1=C(C(C(=C(N1)C)C(=O)OC)C2=CC=CC=C2[N+](=O)[O-])C(=O)OC	No	2.572	346.339	8.93505	110.45	1	2	6	3	n.e.	3	n.e.	3	n.e.	n.e.	n.a.	3	n.a.	n.e.	n.e.	n.a.	3	n.a.	n.e.	n.e.	n.a.	4	n.a.	n.e.	n.e.	n.a.	3	n.a.	n.e.	n.e.	n.a.	3	n.a.	22.1 ± 0.6	constrained to 100%	constrained to 1	6	3	n.d.	n.a.	n.d.	n.a.
Sunitinib	SUN	CCN(CC)CCNC(=O)C1=C(NC(=C1C)/C=C\2/C3=C(C=CC(=C3)F)NC2=O)C	No	2.569	398.482	11.1737	77.23	3	3	8	3	n.e.	3	n.e.	3	10.1 ± 0.6	constrained to 100%	constrained to 1	7	4	18.3 ± 1.0	constrained to 100%	constrained to 1	8	4	n.e.	n.e.	n.a.	3	n.a.	n.e.	n.e.	n.a.	7	n.a.	1.44 ± 0.05	constrained to 100%	constrained to 1	9	6	1.06 ± 0.16	107 ± 5	constrained to 1	8	5	n.d.	n.a.	n.d.	n.a.
Tariquidar	TAR	COC1=C(C=C2CN(CCC2=C1)CCC3=CC=C(C=C3)NC(=O)C4=CC(=C(C=C4NC(=O)C5=CC6=CC=CC=C6N=C5)OC)OC)OC	No	5.35048	646.744	18.4582	111.25	2	8	13	3	n.e.	3	n.e.	3	n.e.	n.e.	n.a.	3	n.a.	9.71 ± 0.72	constrained to 100%	constrained to 1	7	4	n.e.	n.e.	n.a.	6	n.a.	n.e.	n.e.	n.a.	3	n.a.	3.86 ± 0.19	constrained to 100%	constrained to 1	6	3	2.76 ± 0.35	114 ± 4	constrained to 1	6	3	n.d.	n.a.	n.d.	n.a.
Topotecan	TOP	CC[C@@]1(C2=C(COC1=O)C(=O)N3CC4=CC5=C(C=CC(=C5CN(C)C)O)N=C4C3=C2)O	Yes [substructure: 2-(aminomethyl)phenol]	2.041	421.453	11.2184	103.2	2	6	3	3	n.e.	3	n.e.	3	n.e.	n.e.	n.a.	3	n.a.	n.e.	n.e.	n.a.	3	n.a.	n.e.	n.e.	n.a.	3	n.a.	n.e.	n.e.	n.a.	3	n.a.	2.08 ± 0.34	constrained to 100%	constrained to 1	3	6	3.89 ± 0.33	constrained to 100%	constrained to 1	3	3	n.d.	n.a.	n.d.	n.a.

## Sheet: Supplementary Table S3
Supplementary Table S3
						Substructure Identifier	Substructure_0001	Substructure_0002	Substructure_0003	Substructure_0004	Substructure_0005	Substructure_0006	Substructure_0007	Substructure_0008	Substructure_0009	Substructure_0010	Substructure_0011	Substructure_0012	Substructure_0013	Substructure_0014	Substructure_0015	Substructure_0016	Substructure_0017	Substructure_0018	Substructure_0019	Substructure_0020	Substructure_0021	Substructure_0022	Substructure_0023	Substructure_0024	Substructure_0025	Substructure_0026	Substructure_0027	Substructure_0028	Substructure_0029	Substructure_0030	Substructure_0031	Substructure_0032	Substructure_0033	Substructure_0034	Substructure_0035	Substructure_0036	Substructure_0037	Substructure_0038	Substructure_0039	Substructure_0040	Substructure_0041	Substructure_0042	Substructure_0043
						Substructure Count	42	42	38	42	36	32	24	34	23	17	34	17	16	31	11	21	17	20	26	26	24	23	20	8	6	17	8	20	17	31	14	19	16	22	14	24	19	20	21	21	15	21	3
						Substructure SMILES	C	CC	[R]C1=CC=CC=C1	O	N	CNC	[R]O[R]	CCC	OC1=CC=CC=C1	COC1=CC=CC=C1	NC[R]	NC1=CC=CC=C1	[R]OC([H])([H])[H]	CNCC	[H]C([H])([H])OC1=CC=CC=C1	[R]C1=CC=C(O)C=C1	[R]C1=CC=CC(O)=C1	[R]C1=CC=CC=C1O	NC([H])C	NC([H])[R]	NC([H])([H])[R]	CCNCC	CN(C)C	C1=CC=NC=N1	NC1=CC=NC=N1	[R]C(C1=CC=CC=C1)=O	[R]C1=CC=C(O)C(O)=C1	CNCCC	NC([H])C([H])C	OC[R]	[R]C1=CC=C(N)C=C1	[R]C1=CC=CC(N)=C1	CCNCCC	NC([R])=[R]	[H]C([H])([R])C1=CC=CC=C1	CCCC	[R]C(N[R])=O	NC(C)=O	OC([H])[R]	OC([H])C	[R]C(N([H])[R])=O	CCCCC	[R]C1=C(C([H])=C(C([H])=C1[H])N)[H]
Compount (Multitargeticity & Alphabet)	Abbreviation Used	Compound SMILES	ABC Targets	ABC Families	SLC Targets	SLC Families	methylene	ethylene	phenyl-R	oxygen	nitrogen	dimethylamine-R	ether	propylene	phenol-R	methoxy-R-phenyl	amino-R-methan-R	aniline	methoxy, defined (3H)	methylethylamine-R	methoxy-H-phenyl, defined (3H)	4-hydroxy-R-phenyl-R	3-hydroxy-R-phenyl-R	2-hydroxy-R-phenyl-R	amino-R-methane, defined (1H)	amino-R-methane-R, defined (1H)	amino-R-methane-R, defined (2H)	diethylamine-R	trimethylamino	pyrimidine	4-amino-R-pyrimidine	benzoyl	3,4-dihydroxy-R-phenyl-R	methylpropylamine-R	amino-R-propane, defined (2H)	methanol-R	4-amino-R-phenyl-R	3-amino-R-phenyl-R	ethylpropylamine-R	amino-R-methane-R=R	benzyl-R, defined (2H)	butylene	R-amid-N-R-R	acylamid-N-H-R, defined (1H)	methanol-R, defined (1H)	ethanol, defined (1H)	R-amid-N-H-R, defined (1H)	pentylene	4-amino-R-phenyl-R, defined (4H)
Verapamil	VEP	CN(CCC1=CC(OC)=C(OC)C=C1)CCCC(C(C)C)(C#N)C2=CC(OC)=C(OC)C=C2	9	4	6	3	1	1	1	1	1	1	1	1	1	1	1	0	1	1	1	1	1	1	1	1	1	1	1	0	0	0	1	1	1	0	0	0	1	0	1	1	0	0	0	0	0	1	0
Pranlukast	PRA	O=C(NC1=CC=CC2=C1OC(C3=NNN=N3)=CC2=O)C(C=C4)=CC=C4OCCCCC5=CC=CC=C5	4	1	6	3	1	1	1	1	1	1	1	1	1	1	1	1	0	1	0	1	0	1	0	0	0	0	0	0	0	1	0	0	0	1	0	1	0	1	1	1	1	1	1	1	1	1	0
Imatinib	IMA	CN1CCN(CC2=CC=C(C(NC3=CC(NC4=NC=CC(C5=CN=CC=C5)=N4)=C(C)C=C3)=O)C=C2)CC1	6	4	5	3	1	1	1	1	1	1	0	0	0	0	1	1	0	1	0	0	0	0	1	1	1	1	1	1	0	1	0	0	0	0	1	1	0	1	1	0	1	1	0	0	1	0	0
Dasatinib	DAS	CC1=C(NC(C2=CN=C(NC3=CC(N4CCN(CCO)CC4)=NC(C)=N3)S2)=O)C(Cl)=CC=C1	6	4	5	2	1	1	1	1	1	1	0	0	0	0	1	1	0	1	0	0	0	0	1	1	1	1	1	1	1	0	0	0	0	1	0	0	0	1	0	0	1	1	1	1	1	0	0
Sunitinib	SUN	CCN(CC)CCNC(=O)C1=C(NC(=C1C)/C=C\2/C3=C(C=CC(=C3)F)NC2=O)C	3	3	4	3	1	1	1	1	1	1	0	1	0	0	1	1	0	1	0	0	0	0	1	1	1	1	1	0	0	0	0	1	0	0	1	0	0	1	0	0	1	1	0	0	1	0	0
Dipyridamole	DIP	OCCN(CCO)C(N=C1N2CCCCC2)=NC3=C1N=C(N(CCO)CCO)N=C3N4CCCCC4	8	3	4	2	1	1	0	1	1	1	0	1	0	0	1	0	0	1	0	0	0	0	1	1	1	1	1	1	1	0	0	1	1	1	0	0	1	0	0	1	0	0	1	1	0	1	0
Erlotinib	ERL	COCCOC1=C(OCCOC)C=C2C(C(NC3=CC=CC(C#C)=C3)=NC=N2)=C1	5	3	4	2	1	1	1	1	1	1	1	0	1	1	0	1	1	0	0	1	1	1	0	0	0	0	0	1	1	0	1	0	0	1	1	1	0	0	0	0	0	0	1	1	0	0	0
Telmisartan	TEL	CCCC1=NC2=C(N1CC3=CC=C(C=C3)C4=CC=CC=C4C(=O)O)C=C(C=C2C)C5=NC6=CC=CC=C6N5C	4	3	4	2	1	1	1	1	1	0	0	1	0	0	1	0	0	0	0	0	0	0	1	1	1	0	0	0	0	1	0	0	0	1	1	1	0	0	1	1	0	0	0	0	0	0	0
Ritonavir	RIT	CC(C1=NC(CN(C(N[C@H](C(N[C@H](C[C@H](O)[C@@H](NC(OCC2=CN=CS2)=O)CC3=CC=CC=C3)CC4=CC=CC=C4)=O)C(C)C)=O)C)=CS1)C	7	3	3	2	1	1	1	1	1	1	1	1	0	0	1	0	0	1	0	0	0	0	1	1	1	1	1	0	0	0	0	1	1	1	0	0	1	1	1	1	1	1	1	1	1	1	0
Gefitinib	GEF	COC1=C(OCCCN2CCOCC2)C=C3C(N=CN=C3NC4=CC(Cl)=C(F)C=C4)=C1	4	3	3	2	1	1	1	1	1	1	1	1	1	1	1	1	1	1	1	1	1	1	1	1	1	1	1	1	1	0	1	1	1	1	1	1	1	0	0	0	0	0	1	1	0	0	0
Troglitazone	TRO	CC1=C(C2=C(CCC(O2)(C)COC3=CC=C(C=C3)CC4C(=O)NC(=O)S4)C(=C1O)C)C	4	3	3	2	1	1	1	1	1	1	1	1	1	1	1	0	0	1	0	1	1	1	0	0	0	0	0	0	0	0	0	1	0	1	0	0	0	1	1	1	1	1	1	1	1	1	0
Dofequidar	DOF	C1CN(CCN1CC(COC2=CC=CC3=C2C=CC=N3)O)C(=O)C(C4=CC=CC=C4)C5=CC=CC=C5	3	3	3	2	1	1	1	1	1	1	1	1	1	1	1	0	0	1	0	0	1	1	1	1	1	1	1	0	0	0	0	1	1	1	0	1	1	1	0	0	1	1	1	1	0	0	0
Tariquidar	TAR	COC1=C(C=C2CN(CCC2=C1)CCC3=CC=C(C=C3)NC(=O)C4=CC(=C(C=C4NC(=O)C5=CC6=CC=CC=C6N=C5)OC)OC)OC	3	3	3	2	1	1	1	1	1	1	1	1	1	1	1	1	1	1	1	1	1	1	1	1	1	1	1	0	0	1	1	1	1	0	1	1	1	1	1	0	1	1	0	0	1	0	1
Benzbromarone	BEN	BrC1=C(C(Br)=CC(C(C2=C(CC)OC3=CC=CC=C32)=O)=C1)O	9	3	3	1	1	1	1	1	0	0	0	1	1	0	0	0	0	0	0	1	0	1	0	0	0	0	0	0	0	1	0	0	0	0	0	0	0	0	0	0	0	0	0	0	0	0	0
Silymarin	SIL	COC1=C(C=CC(=C1)C2C(OC3=C(O2)C=C(C=C3)C4C(C(=O)C5=C(C=C(C=C5O4)O)O)O)CO)O	5	2	3	2	1	1	1	1	0	0	1	1	1	1	0	0	1	0	1	1	1	1	0	0	0	0	0	0	0	1	1	0	0	1	0	0	0	0	0	1	0	0	1	1	0	1	0
MK-571	MK	ClC(C=C1)=CC2=C1C=CC(/C=C/C3=CC(C(SCCC(N(C)C)=O)SCCC(O)=O)=CC=C3)=N2	12	4	2	2	1	1	1	1	1	1	0	1	0	0	1	0	0	1	0	0	0	0	0	0	0	0	1	0	0	0	0	1	0	1	0	1	0	1	0	0	1	1	0	0	0	0	0
Nilotinib	NIL	CC1=C(NC2=NC=CC(C3=CN=CC=C3)=N2)C=C(C(NC4=CC(N5C=C(C)N=C5)=CC(C(F)(F)F)=C4)=O)C=C1	6	4	2	2	1	1	1	1	1	1	0	0	0	0	1	1	0	1	0	0	0	0	0	0	0	0	0	1	0	1	0	0	0	0	0	1	0	1	0	0	1	1	0	0	1	0	0
Quercetin	QUE	C1=CC(=C(C=C1C2=C(C(=O)C3=C(C=C(C=C3O2)O)O)O)O)O	7	3	2	2	1	1	1	1	0	0	0	0	1	0	0	0	0	0	0	1	1	1	0	0	0	0	0	0	0	0	1	0	0	0	0	0	0	0	0	0	0	0	0	0	0	0	0
Ko143	KO	CC(C)C[C@H]1C2=C(C[C@@H]3N1C(=O)[C@@H](NC3=O)CCC(=O)OC(C)(C)C)C4=C(N2)C=C(C=C4)OC	4	3	2	2	1	1	1	1	1	1	1	1	1	1	1	0	1	1	1	1	1	0	1	1	0	1	1	0	0	0	0	1	1	1	0	1	1	1	0	1	1	1	0	0	1	1	0
Saquinavir	SAQ	CC(C)(NC([C@@H]1C[C@@H]2CCCC[C@@H]2CN1C[C@@H](O)[C@@H](NC([C@@H](NC(C3=NC4=CC=CC=C4C=C3)=O)CC(N)=O)=O)CC5=CC=CC=C5)=O)C	6	3	2	1	1	1	1	1	1	1	0	1	0	0	1	0	0	1	0	0	0	0	1	1	1	1	1	0	0	0	0	1	1	1	0	0	1	1	1	1	1	1	1	1	1	1	0
Bromosulfophthaleine	BSP	BrC1=C(Br)C(Br)=C(Br)C(C(O2)=O)=C1C2(C3=CC(S(=O)(O)=O)=C(O)C=C3)C4=CC(S(=O)(O)=O)=C(O)C=C4	5	3	2	1	1	1	1	1	0	0	1	1	1	0	0	0	0	0	0	1	0	1	0	0	0	0	0	0	0	1	0	0	0	1	0	0	0	0	0	0	0	0	0	0	0	0	0
Mitoxantrone	MIT	C1=CC(=C2C(=C1NCCNCCO)C(=O)C3=C(C=CC(=C3C2=O)O)O)NCCNCCO	4	3	2	1	1	1	1	1	1	1	0	1	1	0	1	1	0	1	0	1	1	1	1	1	1	1	0	0	0	1	0	0	0	1	1	1	0	0	0	0	0	0	1	1	0	0	0
Topotecan	TOP	CC[C@@]1(C2=C(COC1=O)C(=O)N3CC4=CC5=C(C=CC(=C5CN(C)C)O)N=C4C3=C2)O	3	3	2	1	1	1	1	1	1	1	1	1	1	0	1	0	0	1	0	1	1	1	1	1	1	0	1	0	0	0	0	0	0	1	1	1	0	0	1	1	0	0	1	1	0	0	0
Cyclosporine A	CYC	CC[C@H]1C(=O)N(CC(=O)N([C@H](C(=O)N[C@H](C(=O)N([C@H](C(=O)N[C@H](C(=O)N[C@@H](C(=O)N([C@H](C(=O)N([C@H](C(=O)N([C@H](C(=O)N([C@H](C(=O)N1)[C@@H]([C@H](C)C/C=C/C)O)C)C(C)C)C)CC(C)C)C)CC(C)C)C)C)C)CC(C)C)C)C(C)C)CC(C)C)C)C	9	4	1	1	1	1	0	1	1	1	0	1	0	0	1	0	0	1	0	0	0	0	1	1	1	1	1	0	0	0	0	1	1	1	0	0	1	1	0	1	1	1	1	1	1	1	0
Curcumin	CUR	COC1=C(C=CC(=C1)/C=C/C(=O)CC(=O)/C=C/C2=CC(=C(C=C2)O)OC)O	4	3	1	1	1	1	1	1	0	0	1	1	1	1	0	0	1	0	1	1	1	1	0	0	0	0	0	0	0	0	1	0	0	0	0	0	0	0	0	1	0	0	0	0	0	1	0
Nicardipine	NIC	CC1=C(C(C(=C(N1)C)C(=O)OCCN(C)CC2=CC=CC=C2)C3=CC(=CC=C3)[N+](=O)[O-])C(=O)OC	3	3	1	1	1	1	1	1	1	1	1	1	0	0	1	1	1	1	0	0	0	0	1	1	1	1	1	0	0	0	0	0	0	1	0	1	0	1	1	1	0	0	1	1	0	1	0
Nifedipine	NIF	CC1=C(C(C(=C(N1)C)C(=O)OC)C2=CC=CC=C2[N+](=O)[O-])C(=O)OC	3	3	1	1	1	1	1	1	1	1	1	1	0	0	1	1	1	1	0	0	0	0	0	0	0	1	0	0	0	0	0	0	0	1	0	0	0	1	0	1	0	0	0	0	0	1	0
Vinblastine	VIN	CC[C@]1(O)C[C@H]2C[C@@](C3=C(OC)C=C4C([C@]56CCN7[C@H]5[C@@]([C@@H](OC(C)=O)[C@@](C(OC)=O)(O)[C@@H]6N4C)(CC)C=CC7)=C3)(C(OC)=O)C8=C(C9=CC=CC=C9N8)CCN(C1)C2	6	2	1	1	1	1	1	1	1	1	1	1	1	1	1	1	1	1	1	1	1	1	1	1	1	1	1	0	0	0	0	1	1	1	1	1	1	0	0	1	0	0	1	1	0	1	0
Doxorubicin	DOX	C[C@H]1[C@H]([C@H](C[C@@H](O1)O[C@H]2C[C@@](CC3=C2C(=C4C(=C3O)C(=O)C5=C(C4=O)C(=CC=C5)OC)O)(C(=O)CO)O)N)O	5	2	1	1	1	1	1	1	1	0	1	1	1	1	1	0	1	0	1	1	1	1	1	1	0	0	0	0	0	1	0	0	1	1	0	0	0	0	1	1	0	0	1	1	0	1	0
Montelukast	MON	CC(C1=CC=CC=C1CC[C@@H](SCC2(CC(O)=O)CC2)C3=CC=CC(/C=C/C4=NC5=C(C=C4)C=CC(Cl)=C5)=C3)(O)C	4	1	1	1	1	1	1	1	1	0	0	1	0	0	0	0	0	0	0	0	0	0	0	0	0	0	0	0	0	0	0	0	0	1	0	1	0	0	1	1	0	0	0	0	0	1	0
Glibenclamide	GLI	COC1=C(C(NCCC2=CC=C(S(=O)(NC(NC3CCCCC3)=O)=O)C=C2)=O)C=C(Cl)C=C1	10	4	0	0	1	1	1	1	1	1	1	1	1	1	1	0	1	1	1	1	0	1	1	1	1	1	0	0	0	1	0	1	1	0	0	0	1	1	1	1	1	1	0	0	1	1	0
Tacrolimus	TAC	C[C@@H]1C[C@@H]([C@@H]2[C@H](C[C@H]([C@@](O2)(C(=O)C(=O)N3CCCC[C@H]3C(=O)O[C@@H]([C@@H]([C@H](CC(=O)[C@@H](/C=C(/C1)\C)CC=C)O)C)/C(=C/[C@@H]4CC[C@H]([C@@H](C4)OC)O)/C)O)C)OC)OC	5	4	0	0	1	1	0	1	1	1	1	1	0	0	1	0	1	1	0	0	0	0	1	1	1	1	1	0	0	0	0	1	1	1	0	0	1	1	0	1	1	1	1	1	0	1	0
Ivermectin	IVE	C[C@@H]1[C@@H](C(C)C)O[C@@]2(C[C@@H]3C[C@H](O2)C/C=C([C@H]([C@H](/C=C/C=C4CO[C@H]5[C@@]\4([C@@H](C=C([C@H]5O)C)C(O3)=O)O)C)O[C@H]6C[C@@H]([C@H]([C@@H](O6)C)O[C@H]7C[C@@H]([C@H]([C@@H](O7)C)O)OC)OC)\C)CC1.C[C@@H](CC[C@@]8(O9)C[C@@H]%10C[C@H](O8)C/C=C([C@H]([C@H](/C=C/C=C%11CO[C@H]%12[C@@]\%11([C@@H](C=C([C@H]%12O)C)C(O%10)=O)O)C)O[C@H]%13C[C@@H]([C@H]([C@@H](O%13)C)O[C@H]%14C[C@@H]([C@H]([C@@H](O%…	7	3	0	0	1	1	0	1	0	0	1	1	0	0	0	0	1	0	0	0	0	0	0	0	0	0	0	0	0	0	0	0	0	1	0	0	0	0	0	1	0	0	1	1	0	1	0
Nelfinavir	NEL	CC1=C(C(N[C@H]([C@H](O)CN2C[C@H]3CCCC[C@H]3C[C@H]2C(NC(C)(C)C)=O)CSC4=CC=CC=C4)=O)C=CC=C1O	6	3	0	0	1	1	1	1	1	1	0	1	1	0	1	0	0	1	0	0	1	1	1	1	1	1	1	0	0	1	0	1	1	1	0	0	1	1	0	1	1	1	1	1	1	1	0
Sorafenib	SOR	CNC(=O)C1=NC=CC(=C1)OC2=CC=C(C=C2)NC(=O)NC3=CC(=C(C=C3)Cl)C(F)(F)F	6	3	0	0	1	1	1	1	1	1	1	0	1	1	1	1	0	1	0	1	0	0	0	0	0	0	0	0	0	0	0	0	0	0	1	1	0	1	0	0	1	1	0	0	1	0	1
Furosemid	FUR	O=S(C(C=C1C(O)=O)=C(Cl)C=C1NCC2=CC=CO2)(N)=O	5	3	0	0	1	1	1	1	1	1	0	0	0	0	1	1	0	1	0	0	0	0	1	1	1	0	0	0	0	1	0	0	0	1	1	1	0	0	0	0	0	0	0	0	0	0	0
Lapatinib	LAP	ClC1=C(C=CC(NC2=NC=NC3=C2C=C(C4=CC=C(CNCCS(=O)(C)=O)O4)C=C3)=C1)OCC5=CC(F)=CC=C5	4	3	0	0	1	1	1	1	1	1	1	0	1	1	1	1	0	1	0	1	0	1	1	1	1	1	0	1	1	0	0	0	0	1	1	1	0	0	1	0	0	0	1	1	0	0	0
Reserpine	RES	CO[C@H]1[C@@H](C[C@@H]2CN3CCC4=C([C@H]3C[C@@H]2[C@@H]1C(=O)OC)NC5=C4C=CC(=C5)OC)OC(=O)C6=CC(=C(C(=C6)OC)OC)OC	4	3	0	0	1	1	1	1	1	1	1	1	1	1	1	0	1	1	1	1	1	1	1	1	1	1	1	0	0	1	1	1	1	1	0	1	1	0	0	1	0	0	1	1	0	1	0
Probenecid	PRO	O=S(N(CCC)CCC)(C1=CC=C(C(O)=O)C=C1)=O	8	2	0	0	1	1	1	1	1	1	0	1	0	0	1	0	0	1	0	0	0	0	1	1	1	1	0	0	0	1	0	1	1	1	0	0	1	0	0	0	0	0	0	0	0	0	0
Indomethacin	IND	COC1=CC(C(CC(O)=O)=C2C)=C(N2C(C(C=C3)=CC=C3Cl)=O)C=C1	7	2	0	0	1	1	1	1	1	0	1	1	1	1	1	0	1	0	1	1	1	0	0	0	0	0	0	0	0	1	0	0	0	1	1	0	0	1	0	0	0	1	0	0	0	0	0
Sulfinpyrazone	SUP	O=C(C(CCS(C1=CC=CC=C1)=O)C(N2C3=CC=CC=C3)=O)N2C4=CC=CC=C4	7	2	0	0	1	1	1	1	1	1	0	1	0	0	1	1	0	1	0	0	0	0	0	0	0	0	0	0	0	0	0	1	0	0	0	0	0	1	0	1	1	1	0	0	0	0	0
Methotrexate	MET	CN(CC1=CN=C2C(=N1)C(=NC(=N2)N)N)C3=CC=C(C=C3)C(=O)N[C@@H](CCC(=O)O)C(=O)O	4	1	0	0	1	1	1	1	1	1	0	1	0	0	1	1	0	1	0	0	0	0	1	1	1	1	1	1	1	1	0	1	1	1	1	0	1	1	0	1	1	1	0	0	1	1	1
[truncated: 691 more columns]

## Sheet: Supplementary Table S4
Supplementary Table S4
Substructure Identifier	Substructure Count	Substructure SMILES	Substructure Name	Substructure Percentage Occurance amongst 42 Pan-ABC Modulators (%)
Substructure_0057	0	O=C(/C=C/C1=CC=CC=C1)C2=CC=CC=C2	chalcone	0
Substructure_0093	0	[R]C1=C([H])C([H])=C(C([H])=C1[H])OC([H])([H])[H]	4-methoxy-H-phenyl-R, defined (7H)	0
Substructure_0098	0	[R]C1=C(C([H])=C(C(O)=C1[H])[H])[H]	3-hydroxy-R-phenyl-R, defined (4H)	0
Substructure_0111	0	[R]C1=C([H])C([H])=C([H])C(OC([H])([H])[H])=C1[H]	3-methoxy-H-phenyl-R, defined (7H)	0
Substructure_0112	0	C1=CC=CS1	thiophene	0
Substructure_0115	0	C1(C=CN2)=C2C=NC=N1	9-deazapurine	0
Substructure_0121	0	C1(C=CC=C2)=C2C=CC=C1	naphthalene	0
Substructure_0132	0	[R]C1=C(C([H])=C(O[H])C([H])=C1[H])[H]	4-hydroxy-H-phenyl-R, defined (5H)	0
Substructure_0139	0	[R]C1=CC=C([N+]([O-])=O)C=C1	4-nitrophenyl-R	0
Substructure_0141	0	[R]C1=C(C([H])=C([N+]([O-])=O)C([H])=C1[H])[H]	4-nitrophenyl-R, defined (4H)	0
Substructure_0143	0	NC(C([H])O)=O	2-hydroxy-R-acetamide-R, defined (1H)	0
Substructure_0163	0	C12=CC=CN=C1N=CN=C2	pyrido[2,3-d]pyrimidine	0
Substructure_0172	0	[R]C1=CC=C(C#N)C=C1	4-cyanophenyl-R	0
Substructure_0173	0	[R]/C([H])=N/[R]	imine, defined (1H)	0
Substructure_0176	0	[R]C1=C(C([H])=C(C([H])=C1O)O)[H]	2,4-dihydroxy-R-phenyl-R, defined (3H)	0
Substructure_0178	0	C12=CC=CN=C1SC=C2	thieno[2,3-b]pyridine	0
Substructure_0185	0	[R]C1=C(C([H])=C(C#N)C([H])=C1[H])[H]	4-cyanophenyl-R, defined (4H)	0
Substructure_0186	0	N1=NNC=C1	1,2,3-triazole	0
Substructure_0187	0	[H]C1=C([H])C([R])=C([H])C([H])=N1	3-pyridyl-R, defined (4H)6	0
Substructure_0190	0	[R]C1=C([H])C([H])=C([H])C([H])=N1	2-pyridyl-R, defined (4H)	0
Substructure_0192	0	[R]C1=CC=CC(C#N)=C1	3-cyanophenyl-R	0
Substructure_0194	0	C1=CN=CO1	oxazole	0
Substructure_0197	0	C1CCCC1	cyclopentyl	0
Substructure_0203	0	[R]C1=C(C([H])=C(C(C#N)=C1[H])[H])[H]	3-cyanophenyl-R, defined (4H)	0
Substructure_0204	0	[R]C1=C(C([H])=C(C(C(F)(F)F)=C1[H])[H])[H]	3-trifluoromethylphenyl-R, defined (4H)	0
Substructure_0206	0	NC([H])C([H])C(O)=O	3-amino-R-propionic acid-R-, defined (2H)	0
Substructure_0222	0	[R]OC([H])(C([H])([H])[H])[H]	ethoxy, defined (5H)	0
Substructure_0233	0	[R]C1=C(C([H])=C(C(Br)=C1[H])[H])[H]	3-bromophenyl-R, defined (4H)	0
Substructure_0234	0	[R]C([H])([H])C1=CC=CC=N1	2-methyl-H-pyridin-R, defined (2H)	0
Substructure_0235	0	OC([H])C([H])C(C)=N	3-imino-R-butanol-R, defined (2H)	0
Substructure_0242	0	[R]C1=C(C([H])=C(C([H])=C1Cl)[H])[H]	2-chlorophenyl-R, defined (4H)	0
Substructure_0243	0	[R]C1=C(C([H])=C(C(Cl)=C1[H])[H])[H]	3-chlorophenyl-R, defined (4H)	0
Substructure_0244	0	[R]C1=C(C([H])=C(C([H])=C1[H])Br)[H]	4-bromophenyl-R, defined (4H)	0
Substructure_0246	0	C1=CC=NN1	pyrazole	0
Substructure_0247	0	[R]C([H])(C1=C([H])C([H])=C([H])C([H])=N1)[H]	2-methyl-H-pyridine-R, defined (6H)	0
Substructure_0249	0	[R]C1=C([H])C([H])=C([H])C([H])=C1OC([H])([H])[H]	2-methoxy-H-phenyl-R, defined (7H)	0
Substructure_0252	0	[R]C1=C(C([H])=C(C([H])=C1[H])C(F)(F)F)[H]	4-trifluoromethylphenyl-R, defined (4H)	0
Substructure_0253	0	[R]C1=CC=C(C(F)(F)F)C=C1	4-trifluoromethylphenyl-R	0
Substructure_0254	0	C1(C=CC=C2)=C2C=C(C=CC=C3)C3=C1	anthracene	0
Substructure_0258	0	[R]C1=C(C(O)=C(C(O)=C1[H])[H])[H]	3,5-dihydroxy-R-phenyl-R, defined (3H)	0
Substructure_0260	0	[H]C(C([H])([H])[R])([H])C1=CC=CC=N1	2-pyridy-R-ethyl-H, defined (4H)	0
Substructure_0261	0	[R]C1=C([H])C(OC([H])([H])[H])=C([H])C(OC([H])([H])[H])=C1[H]	3,5-dimethoxy-H-phenyl-R, defined (9H)	0
Substructure_0262	0	NC1=NC=CC=C1	2-amino-R-pyridine	0
Substructure_0267	0	[R]C1=C(C([H])=C(C(O[H])=C1[H])[H])[H]	3-hydroxy-H-phenyl-R, defined (5H)	0
Substructure_0270	0	C1(/C=C/C2=CC=CC=C2)=CC=CC=C1	stilbene	0
Substructure_0271	0	[H]C([H])(C1=C([H])C([H])=C([H])C([H])=N1)C([H])([R])[H]	2-ethyl-H-pyridine-R, defined (8H)	0
Substructure_0273	0	C1(C=CC=C2)=C2OCO1	benzo-1,3-dioxolan	0
Substructure_0280	0	[R]C1=C(C([H])=C(C([H])=C1[H])F)[H]	4-fluorophenyl-R, defined (4H)	0
Substructure_0281	0	[R]C(N([H])[R])=S	R-thioamid-N-H-R, defined (1H)	0
Substructure_0282	0	[R]C(N[R])=S	R-thioamid-N-R-R	0
Substructure_0283	0	C1=NC=NO1	1,2,4-oxadiazole	0
Substructure_0285	0	NC(N)=S	thiourea	0
Substructure_0288	0	O=C1CCCCC1	cyclohexanone	0
Substructure_0292	0	[R]C([H])([H])C(C=C1)=CC2=C1OCO2	piperonyl, defined (2H)	0
Substructure_0293	0	[R]C1=C([H])C([H])=C(OC([H])([H])[H])C([H])=C1OC([H])([H])[H]	2,4-dimethoxy-H-phenyl-R, defined (9H)	0
Substructure_0300	0	[R]C1=CC=C(C(OC([H])([H])[H])=O)C=C1	4-carboxylic acid methyl-H-ester-phenyl-R, defined (3H)	0
Substructure_0301	0	[R]C(OC([H])([H])C([H])([H])[H])=O	carboxylic acid ethyl-H-ester, defined (5H)	0
Substructure_0304	0	C1=NNC=N1	1,2,4-triazole	0
Substructure_0305	0	C1CCCCCC1	cycloheptyl	0
Substructure_0308	0	[R]C1=C(C([H])=C(C([H])=C1O[H])[H])[H]	2-hydroxy-H-phenyl-R, defined (5H)	0
Substructure_0309	0	[R]C1=CC=CC=C1C(OC([H])([H])[H])=O	2-carboxylic acid methyl-H-ester-phenyl-R, defined (3H)	0
Substructure_0318	0	[R]C1=CC=CC=C1N([H])[H]	2-amino-H-phenyl-R, defined (2H)	0
Substructure_0322	0	[R]C1=C(C([H])=C(C(S)=C1[H])[H])[H]	3-mercapto-R-phenyl-R, defined (4H)	0
Substructure_0323	0	[R]C1=CC=C(SC([H])([H])[H])C=C1	4-thiomethyl-H-phenyl-R, defined (3H)	0
Substructure_0326	0	[H]C(C([H])([H])C([H])([H])[R])([H])C1=CC=CC=N1	2-pyridylpropyl-R, defined (6H)	0
Substructure_0327	0	NC1=CC=CC=C1N	o-phenylenediamine	0
Substructure_0328	0	C1=NN=CS1	1,3,4-thiadiazole	0
Substructure_0331	0	NC1=CC=NC=C1	4-amino-R-pyridine	0
Substructure_0333	0	NC([H])C(C)=O	1-amino-R-propan-2-one, defined (1H)	0
Substructure_0338	0	[R]C1=CC=CC=C1C#N	2-cyanophenyl-R	0
Substructure_0339	0	[R]C1=C(C([H])=C(C([H])=C1O[H])O[H])[H]	2,4-dihydroxy-H-phenyl-R, defined (5H)	0
Substructure_0340	0	[R]C1=CC=CC(SC([H])([H])[H])=C1	3-thiomethyl-H-phenyl-R, defined (3H)	0
Substructure_0341	0	[R]C1=C(C([H])=C(SC([H])([H])[H])C([H])=C1[H])[H]	4-thiomethyl-H-phenyl-R, defined (7H)	0
Substructure_0342	0	[R]C1=CC=C(Cl)C=C1Cl	2,4-dichlorophenyl-R	0
Substructure_0343	0	[R]C1=C(C([H])=C(C(Cl)=C1[H])Cl)[H]	3,4-dichlorophenyl-R, defined (3H)	0
Substructure_0344	0	[R]C1=CC=C(Cl)C(Cl)=C1	3,4-dichlorophenyl-R	0
Substructure_0345	0	[H]C([H])(C1=C([H])C([H])=C([H])C([H])=N1)C([H])(C([H])([R])[H])[H]	2-pyridylpropyl-R, defined (10H)	0
Substructure_0346	0	O=C(C(C1=CC=CC=C1)=CO2)C3=C2C=CC=C3	isoflavone	0
Substructure_0350	0	[R]C1([H])C([H])(C1([H])[H])[H]	cyclopropyl, defined (5H)	0
Substructure_0354	0	[R]C1=C(C([H])=C(C([H])=C1N([H])[H])[H])[H]	2-amino-H-phenyl-R, defined (6H)	0
Substructure_0355	0	[R]C1=C(C([H])=C(N([H])[H])C([H])=C1[H])[H]	4-amino-H-phenyl-R, defined (6H)	0
Substructure_0356	0	[R]C1=CC=C(N([H])[H])C=C1	4-amino-H-phenyl-R, defined (2H)	0
Substructure_0357	0	NC([H])([H])C([H])([H])C([H])([H])N	propylenediamin-R, defined (6H)	0
Substructure_0361	0	[R]C1=C(O[H])C=CC=C1O[H]	2,6-dihydroxy-H-phenyl-R, defined (2H)	0
Substructure_0363	0	[R]C1=C(C([H])=C(C(C(O)=O)=C1[H])[H])[H]	3-carboxylic acid-R-phenyl-R, defined (4H)	0
Substructure_0364	0	[R]C1=C(C([H])=C(C(SC([H])([H])[H])=C1[H])[H])[H]	3-thiomethyl-H-phenyl-R, defined (7H)	0
Substructure_0365	0	[R]C1=C(F)C=CC=C1F	2,6-difluorophenyl-R	0
Substructure_0366	0	[R]C1=C(C([H])=C(C([H])=C1Cl)Cl)[H]	2,4-dichlorophenyl-R, defined (3H)	0
Substructure_0367	0	C12=C(C=NC=N2)NC=N1	7H-purine	0
Substructure_0368	0	C1(NC=N2)=C2C=NC=N1	9H-purine	0
Substructure_0369	0	[R]C1=C([H])C(OC([H])([H])[H])=C([H])C([H])=C1OC([H])([H])[H]	2,5-dimethoxy-H-phenyl-R, defined (9H)	0
Substructure_0370	0	[R]C1=C(C(O)=C(C([H])=C1O)[H])[H]	2,5-dihydroxy-R-phenyl-R, defined 3H)	0
Substructure_0373	0	NC([H])O	methanol-R-amine-R, defined (1H)	0
Substructure_0376	0	[R]C1([H])C([H])([H])C([H])([H])C([H])([H])C1([H])[H]	cyclopentyl, defined (9H)	0
Substructure_0380	0	[R]OC(C([H])(C([H])(C([H])([H])[H])[H])[H])([H])[H]	butoxy, defined (9H)	0
Substructure_0381	0	C1CCCOCC1	oxepane	0
Substructure_0384	0	[R]C1=CC=C(F)C=C1F	2,4-difluorophenyl-R	0
Substructure_0385	0	[R]C1=C(C([H])=C(C([H])=C1F)[H])F	2,6-difluorophenyl-R, defined (3H)	0
Substructure_0386	0	[R]I	iodine	0
Substructure_0387	0	NC1=CC=CC2=CC=CC=C12	1-amino-R-naphthalene	0
Substructure_0389	0	C1(C=NN2)=C2C=CC=C1	indazole-R	0
Substructure_0391	0	[R]C([H])([H])C1=CC=NC=C1	4-pyridylmethyl-R, defined (2H)	0
Substructure_0392	0	[R]C([H])(C1=C([H])C([H])=NC([H])=C1[H])[H]	4-pyridylmethyl-R, defined (6H)	0
Substructure_0394	0	C1=CN=CN=N1	1,2,4-triazine	0
Substructure_0395	0	C1=CC=NO1	isoxazole	0
Substructure_0396	0	NC1=CN=CC=C1	3-amino-R-pyridine	0
Substructure_0399	0	Si	Silicium	0
Substructure_0404	0	O=C1CCCCCC1	cycloheptanone	0
Substructure_0411	0	[R]C1=CC=CC(N([H])[H])=C1	3-amino-H-phenyl-R, defined (2H)	0
Substructure_0412	0	[R]C1=C(C(N)=C(C([H])=C1N)[H])[H]	2,5-diamino-R-phenyl-R, defined (3H)	0
Substructure_0418	0	C1(N2)CCC2CCC1	tropan-R	0
Substructure_0419	0	NC=N	amidine-R	0
Substructure_0420	0	[R]OC(C([H])(C([H])([H])[H])[H])([H])[H]	propoxy, defined (7H)	0
Substructure_0421	0	[H]C(C([H])([H])C([H])([H])O[R])([H])O[R]	propylene glycol-R, defined (6H)	0
Substructure_0422	0	[R]C1=C(C([H])=C(C([H])=C1F)F)[H]	2,4-difluorophenyl-R, defined (3H)	0
Substructure_0423	0	[R]C1=CC=C(F)C(F)=C1	3,4-difluorophenyl-R	0
Substructure_0424	0	[R]C1=CC=C(I)C=C1	4-iodophenyl-R	0
Substructure_0425	0	C1(C=CC=C2)=C2C(C=CC=C3)=C3C1	fluorene	0
Substructure_0427	0	C12=C(C=CC=C2)CNC=C1	1,2-dihydroisoquinoline-R	0
Substructure_0429	0	C1CNCO1	oxazolidine	0
Substructure_0431	0	NC([H])N	diamino-R-methane, defined (1H)	0
Substructure_0436	0	[R]C1CCCC1O	2-hydroxy-R-cyclopentyl-R	0
Substructure_0437	0	[R]C1CCC(O)C1	3-hydroxy-R-cyclopentyl-R	0
Substructure_0438	0	[R]C1CCCC1O[H]	2-hydroxy-H-cyclopentyl-R, defined (1H)	0
Substructure_0439	0	[R]C1CCC(O[H])C1	3-hydroxy-H-cyclopentyl-R, defined (1H)	0
Substructure_0440	0	[R]C1CCC(O)CC1O	2,4-dihydroxy-R-cyclohexyl-R	0
Substructure_0441	0	[R]C1CC(CCC1O)O	2,5-dihydroxy-R-cyclohexyl-R	0
Substructure_0442	0	[R]C1C(CCCC1O)O	2,6-dihydroxy-R-cyclohexyl-R	0
Substructure_0443	0	[R]C1CC(O)CC(C1)O	3,5-dihydroxy-R-cyclohexyl-R	0
Substructure_0444	0	[R]C1CC(O)CC(C1O)O	2,3,5-trihydroxy-R-cyclohexyl-R	0
Substructure_0445	0	[R]C1C(O)CCC(C1O)O	2,3,6-trihydroxy-R-cyclohexyl-R	0
Substructure_0446	0	[R]C1CC(O)C(O)CC1O	2,4,5-trihydroxy-R-cyclohexyl-R	0
Substructure_0447	0	[R]C([H])([H])C([H])([H])C(C([H])([H])[H])C([H])([H])[H]	isopentane, defined (10H)	0
Substructure_0448	0	[R]C([H])([H])C([H])([H])C([H])([H])C(C([H])([H])[H])C([H])([H])[H]	2-methyl-H-pentane-R, defined (12H)	0
Substructure_0449	0	N(C([H])([H])C([H])([H])C([H])([H])[H])[H]	propyl-H-amino-N-H-R, defined (8H)	0
Substructure_0450	0	N(C([H])([H])C([H])([H])C([H])([H])C([H])([H])[H])[H]	butyl-H-amino-N-H-R, defined (10H)	0
Substructure_0451	0	N([H])C(C([H])([H])[H])([H])C([H])([H])[H]	isopropyl-H-amino-N-H-R, defined (8H)	0
Substructure_0452	0	[R]C1=C(C([H])=C(C(N(C([H])([H])[H])C([H])([H])[H])=C1[H])[H])[H]	3-dimethyl-H-aminophenyl-R, defined (10H)	0
Substructure_0453	0	[R]C1=CC=CC(N(C([H])([H])[H])C([H])([H])[H])=C1	3-dimethyl-H-aminophenyl-R, defined (6H)	0
Substructure_0454	0	[R]C1=C(C([H])=C(N(C([H])([H])[H])C([H])([H])[H])C([H])=C1[H])[H]	4-dimethyl-H-aminophenyl-R, defined (10H)	0
Substructure_0455	0	[R]C1=CC=C(N(C([H])([H])[H])C([H])([H])[H])C=C1	4-dimethyl-H-aminophenyl-R, defined (6H)	0
Substructure_0456	0	NC([H])([H])N	diamino-R-methane, defined (2H)	0
Substructure_0457	0	NCO[H]	methanol-H-amine-R, defined (1H)	0
Substructure_0458	0	[H]NCO[H]	methanol-H-amine-N-H-R, defined (2H)	0
Substructure_0459	0	[R]C1=C(C([N+]([O-])=O)=C(C([N+]([O-])=O)=C1[H])[H])[H]	3,5-dinitrophenyl-R, defined (3H)	0
Substructure_0460	0	[R]C1=CC([N+]([O-])=O)=CC([N+]([O-])=O)=C1	3,5-dinitrophenyl-R	0
Substructure_0461	0	[H]C1([H])C([H])([H])C([H])([H])NC([H])([H])C([H])([H])N1	homopiperazine-R, defined (10H)	0
Substructure_0462	0	C1CCNCCN1	homopiperazine-R	0
Substructure_0463	0	[R]C1=C(C(O)=C(C(O)=C1O)[H])[H]	2,3,5-trihydroxy-R-phenyl-R, defined (2H)	0
Substructure_0464	0	[R]C1=CC(O)=CC(O)=C1O	2,3,5-trihydroxy-R-phenyl-R	0
Substructure_0465	0	[R]C([H])([H])C([H])([H])C([H])([H])OC([H])([H])[H]	methoxy-H-propyl-R, defined (9H)	0
Substructure_0466	0	C1COCO1	1,3-dioxolan	0
Substructure_0468	0	[R]C1=C(C([H])=C(C(C(O[H])=O)=C1[H])[H])[H]	3-carboxylic acid-H-phenyl-R, defined (5H)	0
Substructure_0471	0	[R]C1=C(C([H])=C(C(C(OC([H])([H])[H])=O)=C1[H])[H])[H]	3-carboxylic acid methyl-H-ester-phenyl-R, defined (7H)	0
Substructure_0472	0	[R]C1=CC=CC(C(OC([H])([H])[H])=O)=C1	3-carboxylic acid methyl-H-ester-phenyl-R, defined (3H)	0
Substructure_0473	0	[R]C1=C(C([H])=C(C(OC([H])([H])[H])=O)C([H])=C1[H])[H]	4-carboxylic acid methyl-H-ester-phenyl-R, defined (7H)	0
Substructure_0475	0	[R]C1=C(C([H])=C(C([H])=C1F)[H])[H]	2-fluorophenyl-R, defined (4H)	0
Substructure_0476	0	[R]C1=C(C([H])=C(C(F)=C1[H])F)[H]	3,4-difluorophenyl-R, defined (3H)	0
Substructure_0477	0	[R]C1=C(C([H])=C(C(Cl)=C1Cl)[H])[H]	2,3-dichlorophenyl-R, defined (3H)	0
Substructure_0478	0	[R]C1=CC=CC(Cl)=C1Cl	2,3-dichlorophenyl-R	0
Substructure_0479	0	[R]C1=C(Cl)C=CC=C1Cl	2,6-dichlorophenyl-R	0
Substructure_0480	0	[R]C1=C(C([H])=C(C([H])=C1[H])I)[H]	4-iodophenyl-R, defined (4H)	0
Substructure_0481	0	[R]C([H])(C1=C([H])C([H])=C([H])N=C1[H])[H]	3-pyridylmethyl-R, defined (6H)	0
Substructure_0482	0	[H]C(C([H])([H])[R])([H])C1=CC=NC=C1	4-pyridylethyl-R, defined (4H)	0
Substructure_0483	0	[H]C([H])(C1=C([H])C([H])=NC([H])=C1[H])C([H])([R])[H]	4-pyridylethyl-R, defined (8H)	0
Substructure_0484	0	C1=CC=CN=N1	pyridazin	0
Substructure_0485	0	C12=C(C=NC=C2)C=CC=C1	isoquinoline	0
Substructure_0486	0	C12=CC=CC=C1N=CC=N2	chinoxalin	0
Substructure_0488	0	[R]C1=C([H])C(OC([H])([H])[H])=C([H])C(OC([H])([H])[H])=C1OC([H])([H])[H]	2,3,5-trimethoxy-H-phenyl-R, defined (10H)	0
Substructure_0489	0	C1(C=CC=C2)=C2C=CS1	benzothiophene	0
Substructure_0490	0	C1=NN=CO1	1,3,4-oxadiazole	0
Substructure_0491	0	C1=NC=NS1	1,2,4-thiadiazole	0
Substructure_0492	0	C12=CC=CN=C1OC=C2	furo[2,3-b]pyridine	0
Substructure_0493	0	C12=CN=CN=C1SC=C2	thieno[2,3-d]pyrimidine	0
Substructure_0494	0	[R]SC(F)(F)F	trifluoromethylthio-R	0
Substructure_0495	0	NC(N)=N	guanidine	0
Substructure_0496	0	OC(C)=N	acetimidic acid-R	0
Substructure_0497	0	FC([H])[R]	fluoromethane-R, defined (1H)	0
Substructure_0498	0	FC([H])([H])[R]	fluoromethane-R, defined (2H)	0
Substructure_0499	0	BrC[R]	bromomethane-R	0
Substructure_0500	0	BrC([H])[R]	bromomethane-R, defined (1H)	0
Substructure_0501	0	BrC([R])[R]	bromomethane-R-R	0
Substructure_0502	0	BrC([R])([H])[R]	bromomethane-R-R, defined (1H)	0
Substructure_0503	0	SC([R])([R])[R]	mercapto-R-methane-R-R-R	0
Substructure_0504	0	NC(N)[R]	diamino-R-methane-R	0
Substructure_0505	0	NC(N)([H])[R]	diamino-R-methane-R, defined (1H)	0
Substructure_0506	0	P	phosphorous	0
Substructure_0508	0	[R]C1C(O)C(O)CC(O)C1O	2,3,5,6-tetrahydroxy-R-cyclohexyl-R	0
Substructure_0510	0	[R]C1CCCCC1Cl	2-chlorocyclohexyl-R	0
Substructure_0511	0	[R]C(C1)CCCC1Cl	3-chlorocyclohexyl-R	0
Substructure_0512	0	[R]C(CC1)CCC1Cl	4-chlorocyclohexyl-R	0
Substructure_0518	0	C1CCCCCCC1	cyclooctyl	0
Substructure_0519	0	O=C1CCCC1	cyclopentanone	0
Substructure_0520	0	[R]C1=C(C([H])=C(C(N([H])[H])=C1[H])[H])[H]	3-amino-H-phenyl-R, defined (6H)	0
Substructure_0521	0	N([H])C([H])(C([H])([H])[H])[H]	ethyl-H-amino-N-H-R, defined (6H)	0
Substructure_0522	0	[R]N(C(C(C(C([H])([H])[H])([H])[H])([H])[H])([H])[H])C(C([H])(C(C([H])([H])[H])([H])[H])[H])([H])[H]	dibutyl-H-amino-R, defined (18H)	0
Substructure_0525	0	NC([H])([H])C([H])([H])C([H])([H])C([H])([H])O	butanol-R-amine-R, defined (8H)	0
Substructure_0526	0	[R]C1=C(C([H])=C(C([H])=C1C#N)[H])[H]	2-cyanophenyl-R, defined (4H)	0
Substructure_0527	0	[R]C1=C(C([H])=C(C(C#N)=C1[H])C#N)[H]	3,4-dicyanophenyl-R, defined (3H)	0
Substructure_0528	0	[R]C1=CC=C(C#N)C(C#N)=C1	3,4-dicyanophenyl-R	0
Substructure_0529	0	C1CCCCCN1	azepane	0
Substructure_0533	0	[R]C1=C(C([H])=C(C(O)=C1O)[H])[H]	2,3-dihydroxy-R-phenyl-R, defined (3H)	0
Substructure_0534	0	[R]C1=CC=C(O)C(O)=C1O	2,3,4-trihydroxy-R-phenyl-R	0
Substructure_0535	0	[R]C([H])([H])OC(C(C([H])([H])[H])([H])[H])([H])[H]	propoxy-H-methane-R, defined (9H)	0
Substructure_0536	0	C1CCO1	oxetane	0
Substructure_0537	0	[R]C(OC([H])(C([H])([H])C([H])(C([H])([H])[H])[H])[H])=O	carboxylic acid butyl-H-ester, defined (9H)	0
Substructure_0538	0	[R]C1=C(C([H])=C(C([H])=C1S)[H])[H]	2-mercapto-R-phenyl-R, defined (4H)	0
Substructure_0540	0	[R]SC(C([H])(C([H])([H])[H])[H])([H])[H]	thiopropyl-H, defined (7H)	0
Substructure_0542	0	[R]C1=CC=CC(F)=C1F	2,3-difluorophenyl-R	0
Substructure_0543	0	[R]C1=C(C(F)=C(C([H])=C1F)[H])[H]	2,5-difluorophenyl-R, defined (3H)	0
Substructure_0544	0	[R]C1=CC(F)=CC=C1F	2,5-difluorophenyl-R	0
Substructure_0545	0	[R]C1=C(C(F)=C(C(F)=C1[H])[H])[H]	3,5-difluorophenyl-R, defined (3H)	0
Substructure_0546	0	[R]C1=CC(F)=CC(F)=C1	3,5-difluorophenyl-R	0
Substructure_0547	0	[R]C1=C(C([H])=C(C([H])=C1Cl)[H])Cl	2,6-dichlorophenyl-R, defined (3H)	0
Substructure_0548	0	[R]C1=C(C(Cl)=C(C(Cl)=C1[H])[H])[H]	3,5-dichlorophenyl-R, defined (3H)	0
Substructure_0549	0	[R]C1=CC(Cl)=CC(Cl)=C1	3,5-dichlorophenyl-R	0
Substructure_0550	0	[R]C1=C(C([H])=C(C([H])=C1Br)[H])[H]	2-bromophenyl-R, defined (4H)	0
Substructure_0553	0	[R]C1=CC=CC=C1I	2-iodophenyl-R	0
Substructure_0554	0	[R]C1=C(C([H])=C(C(I)=C1[H])[H])[H]	3-iodophenyl-R, defined (4H)	0
Substructure_0555	0	[R]C1=CC=CC(I)=C1	3-iodophenyl-R	0
Substructure_0556	0	[R]C1=C(C([H])=C(C([H])=C1C(F)(F)F)[H])[H]	2-trifluoromethylphenyl-R, defined (4H)	0
Substructure_0557	0	C1=CC=CC=[NH+]1	pyridyl-cation-R	0
Substructure_0561	0	C1(C=CC=C2)=C2CCC1	indan	0
Substructure_0562	0	C12=C(CC=C2)C=CC=C1	indene	0
Substructure_0563	0	NC1=CC2=CC=CC=C2C=C1	2-amino-R-naphthalene	0
Substructure_0564	0	C12=C(NC=C2)N=CC=C1	pyrrolo[2,3-b]pyridine	0
Substructure_0565	0	C1(NC=C2)=C2C=NC=N1	7-deazapurine	0
Substructure_0566	0	[H]C(C([H])([H])[R])([H])C1=CC=CN=C1	3-pyridylethyl-R, defined (4H)	0
Substructure_0567	0	[H]C(C([H])([H])C([H])([H])[R])([H])C1=CC=CN=C1	3-pyridylpropyl-R, defined (6H)	0
Substructure_0569	0	C12=CC=NC=C1N=CN=C2	pyrido[3,4-d]pyrimidine	0
Substructure_0571	0	C1=NC=NC=N1	1,3,5-triazine	0
Substructure_0572	0	C12=C(CCO2)C=CC=C1	2,3-dihydrobenzofuran	0
Substructure_0573	0	[R]C1=C([H])C([H])=C([H])C(OC([H])([H])[H])=C1OC([H])([H])[H]	2,3-dimethoxy-H-phenyl-R, defined (9H)	0
Substructure_0574	0	C1=CN=NS1	1,2,3-thiadiazole	0
Substructure_0575	0	C12=CC=CN=C1C=CS2	thieno[3,2-b]pyridine	0
Substructure_0576	0	C12=CC=NC=C1C=CS2	thieno[3,2-c]pyridine	0
Substructure_0577	0	C12=CN=CN=C1C=CS2	thieno[3,2-d]pyrimidine	0
Substructure_0579	0	[R]S(C1=C([H])C([H])=C(C([H])([H])[H])C([H])=C1[H])(=O)=O	tosyl-R, defined (7H)	0
Substructure_0580	0	[R]S(C(F)(F)F)(=O)=O	trifluoromethylsulfon	0
Substructure_0581	0	S=C(N)NC1=CC=CC=C1	phenylthiourea-R	0
Substructure_0582	0	O=C1NC(C2=C1C=CC=C2)=O	phthalimid-R	0
Substructure_0585	0	CC(C)C(C(=O)O)N	valine-R	0
Substructure_0586	0	CCC(C)C(C(=O)O)N	isoleucine-R	0
Substructure_0587	0	CC(C)CC(C(=O)O)N	leucine-R	0
Substructure_0589	0	NC1=CN=CN=C1	5-amino-R-pyrimidine	0
Substructure_0590	0	NC([H])C(O)=N	2-amino-R-acetimidic acid-R, defined (1H)	0
Substructure_0591	0	NC([H])C(C)=N	2-imino-R-propan-1-amine-R, defined (1H)	0
Substructure_0592	0	NC(C)=N	acetimid-R-amide-R	0
Substructure_0593	0	OC(C([H])C)=N	propionimidic acid-R	0
Substructure_0595	0	OC(C([H])C([H])C)=N	butyrimidic acid-R, defined (2H)	0
Substructure_0596	0	OC([H])C(C([H])C)=O	1-hydroxy-R-butanone, defined (2H)	0
Substructure_0597	0	O=S(O)(O)=O	sulfate-R	0
Substructure_0598	0	ClC[R]	chloromethane-R	0
Substructure_0599	0	ClC([H])[R]	chloromethane-R, defined (1H)	0
Substructure_0600	0	ClC([H])([H])[R]	chloromethane-R, defined (2H)	0
Substructure_0601	0	ClC([R])[R]	chloromethane-R-R	0
Substructure_0602	0	ClC([R])([R])[R]	chloromethane-R-R-R	0
Substructure_0605	0	B	Boron	0
Substructure_0606	0	[R]C1C(Cl)CC(Cl)C1Cl	2,3,5-trichlorocyclopentyl	0
Substructure_0607	0	[H]N([H])CC(O)=O	glycine-R, defined (2H; NH)	0
Substructure_0611	0	C1CO1	oxirane (epoxide)	0
Substructure_0612	0	O=C(C=C1)C=CC1=O	benzoquinone	0
Substructure_0614	0	O=C(O[H])CN([H])[H]	glycin-R, defined (3H; NH, OH)	0
Substructure_0615	0	C(CC(=O)N)C(C(=O)O)N	glutamine-R	0
Substructure_0616	0	NC([H])C([H])C(C)=O	amino-R-butan-2-one (2H; CH)	0
Substructure_0617	0	C12CCCCC1C3C(C(CCC4)C4CC3)CC2	steran	0
Substructure_0618	0	O=C1OCCC1	dihydrofuan-2-one	0
Substructure_0619	0	C1=CC=NS1	isothiazole	0
Substructure_0620	0	C(C(C(=O)O)N)C(=O)N	asparagine-R	0
Substructure_0621	0	NC([H])C(C([H])O)=O	amino-R-hydroxy-R-propan-2-one (2H; CH)	0
Substructure_0622	0	C1CCCCCCC1	annelated cyclooctyl	0
Substructure_0624	0	C1CCN1	azetidine-R	0
Substructure_0626	0	O=C1OCCCC1	delta-lactone	0
Substructure_0627	0	C(C(C(=O)O)N)S	cysteine-R	0
Substructure_0628	0	C(CC(C(=O)O)N)CN=C(N)N	arginine-R	0
Substructure_0629	0	NC([H])([H])C([H])([H])C([H])([H])C([H])([H])N	butylene-H-diamine-R, defined (8H; CH)	0
Substructure_0630	0	N([H])C([H])(N([H]))[H]	methylene-H-diamine-H, defined (4H; CH, NH)	0
Substructure_0631	0	N([H])C([H])(C([H])(C([H])(N([H]))[H])[H])[H]	propylene-H-diamine-H, defined (8H; CH, NH)	0
Substructure_0632	0	N([H])C([H])(C([H])(C([H])(C([H])(N([H]))[H])[H])[H])[H]	butylene-H-diamine-H, defined (10H; CH, NH)	0
Substructure_0633	0	NC([H])([H])O	methanol-R-amine-R, defined (2H; CH)	0
Substructure_0634	0	NC([H])([H])O[H]	methanol-H-amine-R, defined (3H; CH, OH)	0
Substructure_0635	0	NC([H])([H])C([H])([H])C([H])([H])O[H]	propanol-H-amine-R, defined (7H; CH, OH)	0
Substructure_0637	0	C1CCOCO1	1,3-dioxane	0
Substructure_0638	0	C1CCCS1	thiolane	0
Substructure_0641	0	C12=CC=CC=C1C=NN=C2	phthalazine	0
Substructure_0643	0	O=C1CCCN1[H]	gamma-lactam-H, defined (1H; NH)	0
Substructure_0644	0	O=C1CCN1	beta-lactam-R	0
Substructure_0645	0	O=C1CCCN1	gamma-lactam-R	0
Substructure_0646	0	C1=CN=NO1	1,2,3-oxadiazole	0
Substructure_0648	0	C1CNCNCCS1	thiadiazoctane-R	0
Substructure_0649	0	C(CCN)CC(C(=O)O)N	lysine-R	0
Substructure_0650	0	NC(O)=N	carbamimidic acid-R	0
Substructure_0651	0	N1=CC=NO1	1,2,5-oxadiazole	0
Substructure_0652	0	[R]C([H])=O	aldehyde	0
Substructure_0655	0	[H]C([H])([R])/C([H])=C([H])/C([H])([H])[R]	butene-H, defined (4H; CH)	0
Substructure_0656	0	[H]OC1CC(O[H])CCC1[R]	2,4-dihydroxy-H-cyclohexyl-R, defined (2H; OH)	0
Substructure_0657	0	[H]OC1CCCC(O[H])C1[R]	2,6-dihydroxy-H-cyclohexyl-R, defined (2H; OH)	0
Substructure_0658	0	[R]C1CC(O[H])CC(C1)O[H]	3,5-dihydroxy-H-cyclohexyl-R, defined (2H; OH)	0
Substructure_0661	0	C(C(C(=O)O)N)O	serine-R	0
Substructure_0662	0	C1CCCCOCC1	oxocane	0
Substructure_0664	0	[R]C1CCC(O)C1O	2,3-dihydroxy-R-cyclopentyl-R	0
Substructure_0665	0	[R]C1CC(O)C(O)C1	3,4-dihydroxy-R-cyclopentyl-R	0
Substructure_0666	0	[H]OC1C(O[H])CCCC1[R]	2,3-dihydroxy-H-cyclohexyl-R (2H; OH)	0
Substructure_0667	0	[H]OC1CCC(O[H])CC1[R]	2,5-dihydroxy-H-cyclohexyl-R (2H; OH)	0
Substructure_0668	0	[R]C1CCC(O[H])C(O[H])C1	3,4-dihydroxy-H-cyclohexyl-R (2H; OH)	0
Substructure_0669	0	[R]C1CCC(O[H])C(C1O[H])O[H]	2,3,4-trihydroxy-H-cyclohexyl-R (3H; OH)	0
Substructure_0670	0	[R]C1CC(O[H])CC(C1O[H])O[H]	2,3,5-trihydroxy-H-cyclohexyl-R (3H; OH)	0
Substructure_0671	0	[R]C1C(O[H])CCC(C1O[H])O[H]	2,3,6-trihydroxy-H-cyclohexyl-R (3H; OH)	0
Substructure_0672	0	[R]C1CC(O[H])C(O[H])CC1O[H]	2,4,5-trihydroxy-H-cyclohexyl-R (3H; OH)	0
Substructure_0673	0	[R]C1C(O[H])CC(O[H])CC1O[H]	2,4,6-trihydroxy-H-cyclohexyl-R (3H; OH)	0
Substructure_0674	0	[R]C1CC(O[H])C(O[H])C(C1)O[H]	3,4,5-trihydroxy-H-cyclohexyl-R (3H; OH)	0
Substructure_0675	0	[R]C1CC(C(C(O[H])C1O[H])O[H])O[H]	2,3,4,5-tetrahydroxy-H-cyclohexyl-R (4H; OH)	0
Substructure_0676	0	[R]C1C(O[H])CC(C(O[H])C1O[H])O[H]	2,3,4,6-tetrahydroxy-H-cyclohexyl-R (4H; OH)	0
Substructure_0677	0	[R]C1C(O[H])C(O[H])CC(O[H])C1O[H]	2,3,5,6-tetrahydroxy-H-cyclohexyl-R (4H; OH)	0
Substructure_0678	0	[R]C1C(O[H])C(O[H])C(O[H])C(O[H])C1O[H]	2,3,4,5,6-pentahydroxy-H-cyclohexyl-R (5H; OH)	0
Substructure_0679	0	[R]C1CCC(O)C(C1O)O	2,3,4-trihydroxy-R-cyclohexyl-R	0
Substructure_0680	0	[R]C1C(O)CC(O)CC1O	2,4,6-trihydroxy-R-cyclohexyl-R	0
Substructure_0681	0	[R]C1CC(O)C(O)C(C1)O	3,4,5-trihydroxy-R-cyclohexyl-R	0
Substructure_0682	0	[R]C1CC(C(C(O)C1O)O)O	2,3,4,5-tetrahydroxy-R-cyclohexyl-R	0
Substructure_0683	0	[R]C1C(O)CC(C(O)C1O)O	2,3,4,6-tetrahydroxy-R-cyclohexyl-R	0
Substructure_0684	0	[R]C1C(O)C(O)C(O)C(O)C1O	2,3,4,5,6-pentahydroxy-R-cyclohexyl-R	0
Substructure_0686	0	[R]S[H]	thiol-H (1H; SH)	0
Substructure_0687	0	[H]SC([H])([H])[R]	methanethiol-H (3H; CH, SH)	0
Substructure_0688	0	S=C=N[R]	isothiocyanate-R	0
Substructure_0689	0	[R]C1=CC=CC(N=C=S)=C1	3-isothiocyanatophenyl-R	0
Substructure_0700	0	[R]C1=C(I)C=CC=C1I	2,6-diiodophenyl-R	0
Substructure_0701	0	[R]C1=CC(I)=CC(I)=C1	3,5-diiodophenyl-R	0
Substructure_0702	0	C1=CC=C(C=C1)CC(C(=O)O)N	phenylalanine-R	0
Substructure_0703	0	NC([H])C(C([H])C)=O	1-amino-R-butan-2-one, defined (2H; CH)	0
Substructure_0704	0	C1(C(C(OC(C1O)O)C(=O)O)O)O	glucuronic acid-R	0
Substructure_0705	0	[R]Pt	platinum-R	0
Substructure_0706	0	[R]C1CCCCC1F	2-fluorocyclohexyl-R	0
Substructure_0707	0	[R]C(C1)CCCC1F	3-fluorocyclohexyl-R	0
Substructure_0708	0	[R]C(CC1)CCC1F	4-fluorocyclohexyl-R	0
Substructure_0715	0	O=C1CCCCCCC1	cyclooctanon	0
Substructure_0720	0	C1CCSCS1	1,3-dithiane	0
Substructure_0721	0	O=S(CCCS1(=O)=O)(C1)=O	1,3-dithiane tetraoxid	0
Substructure_0722	0	[R]SC([H])(C([H])([H])[H])[H]	thioethyl-H, defined (5H; CH)	0
Substructure_0723	0	[R]C1=C(O)C([H])=C(C([H])=C1O)[H]	2,6-dihydroxy-R-phenyl-R, defined (3H; CH)	0
Substructure_0724	0	[R]C1=C(C(O)=C(C([H])=C1O)O)[H]	2,4,5-trihydroxy-R-phenyl-R, defined (2H; CH)	0
Substructure_0725	0	O=C1C=CC=CC=C1	2,4,6-cyclohepten-1-on	0
Substructure_0726	0	[N-]=[N+]=N[R]	azido	0
Substructure_0727	0	[R]C1=CC=CC(O[H])=C1O[H]	2,3-dihydroxy-H-phenyl-R, defined (2H; OH)	0
Substructure_0728	0	[R]C1=C(C(O[H])=C(C(O[H])=C1[H])O[H])[H]	3,4,5-trihydroxy-H-phenyl-R,defined (5H; CH, OH)	0
Substructure_0729	0	[R]C1=CC(O[H])=C(O[H])C(O[H])=C1	3,4,5-trihydroxy-H-phenyl-R,defined (3H; OH)	0
Substructure_0730	0	[R]C1=CC=CC(SC([H])(C([H])([H])[H])[H])=C1	3-thioethyl-H-phenyl-R, defined (5H; CH)	0
Substructure_0731	0	[R]C1=CC=C(SC([H])(C([H])([H])[H])[H])C=C1	4-thioethyl-H-phenyl-R, defined (5H; CH)	0
Substructure_0732	0	[R]C([H])([H])SC(C([H])([H])[H])([H])[H]	thioethyl-H-methane-R, defined (7H; CH)	0
Substructure_0733	0	[R]SC(C([H])(C([H])(C([H])([H])[H])[H])[H])([H])[H]	thiobutyll-H, defined (9H; CH)	0
Substructure_0734	0	C1(C(C=CC=C2)=C2N3)=C3C=CC=C1	carbazole	0

## Sheet: Supplementary Table S5
Supplementary Table S5
Substructure Identifier	Substructure Count	Substructure SMILES	Substructure Name	Substructure Percentage Occurance amongst 42 Pan-ABC Modulators (%)
Substructure_0001	42	C	methylene	100
Substructure_0002	42	CC	ethylene	100
Substructure_0004	42	O	oxygen	100
Substructure_0003	38	[R]C1=CC=CC=C1	phenyl-R	90.4762
Substructure_0005	36	N	nitrogen	85.7143
Substructure_0008	34	CCC	propylene	80.9524
Substructure_0011	34	NC[R]	amino-R-methan-R	80.9524
Substructure_0006	32	CNC	dimethylamine-R	76.1905
Substructure_0014	31	CNCC	methylethylamine-R	73.8095
Substructure_0030	31	OC[R]	methanol-R	73.8095
Substructure_0019	26	NC([H])C	amino-R-methane, defined (1H)	61.9048
Substructure_0020	26	NC([H])[R]	amino-R-methane-R, defined (1H)	61.9048
Substructure_0044	26	[R]O[H]	hydroxy-H, defined (1H)	61.9048
Substructure_0007	24	[R]O[R]	ether	57.1429
Substructure_0021	24	NC([H])([H])[R]	amino-R-methane-R, defined (2H)	57.1429
Substructure_0036	24	CCCC	butylene	57.1429
Substructure_0009	23	OC1=CC=CC=C1	phenol-R	54.7619
Substructure_0022	23	CCNCC	diethylamine-R	54.7619
Substructure_0034	22	NC([R])=[R]	amino-R-methane-R=R	52.381
Substructure_0058	22	[R]C1=CC=CC=C1N	2-amino-R-phenyl-R	52.381
Substructure_0016	21	[R]C1=CC=C(O)C=C1	4-hydroxy-R-phenyl-R	50
Substructure_0039	21	OC([H])[R]	methanol-R, defined (1H)	50
Substructure_0040	21	OC([H])C	ethanol, defined (1H)	50
Substructure_0042	21	CCCCC	pentylene	50
Substructure_0018	20	[R]C1=CC=CC=C1O	2-hydroxy-R-phenyl-R	47.619
Substructure_0023	20	CN(C)C	trimethylamino	47.619
Substructure_0028	20	CNCCC	methylpropylamine-R	47.619
Substructure_0038	20	NC(C)=O	acylamid-N-H-R, defined (1H)	47.619
Substructure_0032	19	[R]C1=CC=CC(N)=C1	3-amino-R-phenyl-R	45.2381
Substructure_0037	19	[R]C(N[R])=O	R-amid-N-R-R	45.2381
Substructure_0059	19	CC(C)C	isobutane	45.2381
Substructure_0010	17	COC1=CC=CC=C1	methoxy-R-phenyl	40.4762
Substructure_0012	17	NC1=CC=CC=C1	aniline	40.4762
Substructure_0017	17	[R]C1=CC=CC(O)=C1	3-hydroxy-R-phenyl-R	40.4762
Substructure_0026	17	[R]C(C1=CC=CC=C1)=O	benzoyl	40.4762
Substructure_0029	17	NC([H])C([H])C	amino-R-propane, defined (2H)	40.4762
Substructure_0047	17	OC([R])=[R]	hydroxy-R-methane-R=R	40.4762
Substructure_0083	17	CC(CC)C	isopentane	40.4762
Substructure_0013	16	[R]OC([H])([H])[H]	methoxy, defined (3H)	38.0952
Substructure_0033	16	CCNCCC	ethylpropylamine-R	38.0952
Substructure_0051	16	OC(C)=O	acetic acid-R	38.0952
Substructure_0091	16	OC([R])[R]	hydroxy-R-methane-R-R	38.0952
Substructure_0041	15	[R]C(N([H])[R])=O	R-amid-N-H-R, defined (1H)	35.7143
Substructure_0048	15	OC([H])([H])[R]	methanol-R, defined (2H)	35.7143
Substructure_0031	14	[R]C1=CC=C(N)C=C1	4-amino-R-phenyl-R	33.3333
Substructure_0035	14	[H]C([H])([R])C1=CC=CC=C1	benzyl-R, defined (2H)	33.3333
Substructure_0070	14	CNCCCC	methylbutylamine-R	33.3333
Substructure_0089	14	NCCO	ethanol-R-amine-R	33.3333
Substructure_0067	13	NC([H])C([H])C([H])C	butanamine-R, defined (3H)	30.9524
Substructure_0069	12	OC([H])C([H])C	propanol-R, defined (2H)	28.5714
Substructure_0073	12	S	sulfur	28.5714
Substructure_0015	11	[H]C([H])([H])OC1=CC=CC=C1	methoxy-H-phenyl, defined (3H)	26.1905
Substructure_0063	11	CCCCCC	hexylene	26.1905
Substructure_0065	11	CCCNCCC	dipropylamin-R	26.1905
Substructure_0080	11	CNCCCCC	methylpentylamine-R	26.1905
Substructure_0085	11	NC([R])[R]	amino-R-methane-R-R	26.1905
Substructure_0086	11	NC([R])([H])[R]	amino-R-methan-R-R, defined (1H)	26.1905
Substructure_0097	11	OC([R])([H])[R]	hydroxy-R-methane-R-R, defined (1H)	26.1905
Substructure_0156	11	NC([H])C([H])O	ethanol-R-amine-R, defined (2H)	26.1905
Substructure_0167	11	[R]CC(C[R])O[H]	isopropanol-H, defined (1H)	26.1905
Substructure_0168	11	[R]CC(C([R])[H])O[H]	isopropanol-H, defined (2H)	26.1905
Substructure_0208	11	NCCO[H]	ethanol-H-amine-R, defined (1H)	26.1905
Substructure_0054	10	[R]C(O[R])=O	R-carboxylic acid ester-R	23.8095
Substructure_0062	10	[H]OC1=CC=CC=C1	phenol-H, defined (1H)	23.8095
Substructure_0082	10	CCNCCCC	ethylbutylamine-R	23.8095
Substructure_0087	10	[R]C1=CC=CC=C1O[H]	2-hydroxy-H-phenyl-R, defined (1H)	23.8095
Substructure_0126	10	[R]S[R]	thioether	23.8095
Substructure_0719	10	NCCN	ethylene-R-diamine-R	23.8095
Substructure_0046	9	C1=CC=CC=N1	pyridine	21.4286
Substructure_0075	9	[R]C(OCC)=O	carboxylic acid ethyl ester	21.4286
Substructure_0090	9	CCNCCCCC	ethylpentylamine-R	21.4286
Substructure_0094	9	[R]Cl	chlorine	21.4286
Substructure_0095	9	[R]C1=CC=C(O[H])C=C1	4-hydroxy-H-phenyl-R, defined (1H)	21.4286
Substructure_0099	9	CNCCCCCC	methylhexylamine-R	21.4286
Substructure_0103	9	OC([H])C([H])C([H])C	butanol-R, defined (3H)	21.4286
Substructure_0107	9	CCCNCCCC	propylbutylamine-R	21.4286
Substructure_0122	9	CCCNCCCCC	propylpentylamine-R	21.4286
Substructure_0188	9	OC([R])([R])[R]	hydroxy-R-methane-R-R-R	21.4286
Substructure_0195	9	[H]C([R])C(C([R])[H])O[H]	isopropanol-H, defined (3H; OH, CH2)	21.4286
Substructure_0207	9	NC(C([H])C)=O	propionamid-R, defined (1H)	21.4286
Substructure_0024	8	C1=CC=NC=N1	pyrimidine	19.0476
Substructure_0027	8	[R]C1=CC=C(O)C(O)=C1	3,4-dihydroxy-R-phenyl-R	19.0476
Substructure_0096	8	[R]C1=CC=C[N]=C1	3-pyridyl-R	19.0476
Substructure_0110	8	CCNCCCCCC	ethylhexylamine-R	19.0476
Substructure_0148	8	OC(C([H])C)=O	propionic acid-R, defined (1H)	19.0476
Substructure_0149	8	CCCNCCCCCC	propylhexylamine-R	19.0476
Substructure_0157	8	CCCCNCCCC	dibutylamine-R	19.0476
Substructure_0161	8	CCCCNCCCCC	butylpentylamine-R	19.0476
Substructure_0191	8	[R]CC(C([H])([R])[H])O[H]	isopropanol-H, defined (3H; OH, CH, CH)	19.0476
Substructure_0084	7	[R]C1=CC=CC=N1	2-pyridyl-R	16.6667
Substructure_0088	7	CCCCCCC	heptylene	16.6667
Substructure_0100	7	[R]C1=CC=CC(O[H])=C1	3-hydroxy-H-phenyl-R, defined (1H)	16.6667
Substructure_0102	7	CCCCCCCC	octylene	16.6667
Substructure_0118	7	NCCCO	propanol-R-amine-R	16.6667
Substructure_0146	7	[R]C1=CC=CC(Cl)=C1	3-chlorophenyl-R	16.6667
Substructure_0200	7	[R]C(O[H])=O	carboxylic acid-H, defined (1H)	16.6667
Substructure_0224	7	[H]C([R])C(C([H])([R])[H])O[H]	isopropanol-R, defined (4H; OH, CH, CH2)	16.6667
Substructure_0263	7	NC(C([H])C([H])C)=O	butyramide-R, defined (2H)	16.6667
Substructure_0025	6	NC1=CC=NC=N1	4-amino-R-pyrimidine	14.2857
Substructure_0049	6	[H]C([H])(C([H])([R])[H])C1=CC=CC=C1	phenethyl-R, defined (4H)	14.2857
Substructure_0119	6	C1CCCCN1	piperidine-R	14.2857
Substructure_0123	6	C1CCCCC1	cyclohexyl	14.2857
Substructure_0124	6	C12=C(N=CC=C2)C=CC=C1	quinoline	14.2857
Substructure_0128	6	OCCN[H]	ethanol-R-amine-N-H-R, defined (1H)	14.2857
Substructure_0140	6	CCCCCCCCC	nonylene	14.2857
Substructure_0145	6	[R]SC1=CC=CC=C1	thiophenol	14.2857
Substructure_0152	6	[R]S([R])=O	sulfoxid	14.2857
Substructure_0155	6	[H]C([H])([H])C1=CC=CC=C1	toluyl, defined (3H)	14.2857
Substructure_0159	6	[R]C1=CC=C(Cl)C=C1	4-chlorophenyl-R	14.2857
Substructure_0171	6	[R]OCCO[R]	ethylene glycol-R	14.2857
Substructure_0277	6	SC[R]	mercapto-R-methane-R	14.2857
Substructure_0295	6	SC([H])[R]	mercapto-R-methane-R, defined (1H)	14.2857
Substructure_0306	6	[H]NCCO[H]	ethanol-H-amine-N-H-R, defined (2H)	14.2857
Substructure_0071	5	NC(C(N)[H])[H]	ethylenediamine-R, defined (2H)	11.9048
Substructure_0072	5	NC([H])([H])C([H])([H])N	ethylenediamine-R, defined (4H)	11.9048
Substructure_0077	5	[R]F	fluorine	11.9048
Substructure_0079	5	C1=CC=CN1	pyrrole	11.9048
Substructure_0101	5	[R]C1=C(C([H])=C(C([H])=C1N)[H])[H]	2-amino-R-phenyl-R, defined (4H)	11.9048
Substructure_0108	5	C/C(C)=C/C	prenyl	11.9048
Substructure_0125	5	CNCCCCCCC	methylheptylamine-R	11.9048
Substructure_0151	5	[R]C1=CC=CC=C1Cl	2-chlorophenyl-R	11.9048
Substructure_0153	5	[R]S([R])(=O)=O	sulfone	11.9048
Substructure_0169	5	CCCCCCCCCC	decylene	11.9048
Substructure_0179	5	CCCCNCCCCCC	butylhexylamine-R	11.9048
Substructure_0184	5	CCNCCCCCCC	ethylheptylamine-R	11.9048
Substructure_0198	5	NC([H])([H])C([H])([H])O	ethanol-R-amine-R, defined (4H)	11.9048
Substructure_0201	5	[R]C(C([H])([H])[H])([H])C([H])([H])[H]	isopropyl, defined (7H)	11.9048
Substructure_0225	5	CNCCCCCCCC	methyloctylamine-R	11.9048
Substructure_0226	5	CCNCCCCCCCC	ethyloctylamine-R	11.9048
Substructure_0230	5	[H]OC([H])([H])[R]	methanol-H, defined (3H)	11.9048
Substructure_0236	5	CNCCCCCCCCC	methylnonylamine-R	11.9048
Substructure_0237	5	CCNCCCCCCCCC	ethylnonylamine-R	11.9048
Substructure_0255	5	CCCNCCCCCCC	propylheptylamine-R	11.9048
Substructure_0286	5	NC(C([H])N)=O	2-amino-R-acetamide-R, defined (1H)	11.9048
Substructure_0289	5	[R]CC(C([H])([H])[H])C([H])([H])[H]	isobutane, defined (6H)	11.9048
Substructure_0296	5	[R]CCC(C([H])([H])[H])C([H])([H])[H]	isopentane, defined (6H)	11.9048
Substructure_0314	5	SC([H])([H])[R]	mercapto-R-methane-R, defined (2H)	11.9048
Substructure_0055	4	[R]C1=C(C([H])=C(C(O)=C1[H])O)[H]	3,4-dihydroxy-R-phenyl-R, defined (3H)	9.52381
Substructure_0074	4	C1CNCCN1	piperazine-R	9.52381
Substructure_0104	4	[R]C1=CC=C(C(O)=O)C=C1	4-carboxylic acid-R-phenyl-R	9.52381
Substructure_0120	4	C12=C(C=CC=C2)NC=C1	indole-R	9.52381
Substructure_0130	4	[R]N([H])[H]	amino-H, defined (2H)	9.52381
Substructure_0147	4	[R]C(OC([H])([H])[H])=O	R-carboxylic acid methyl-H-ester, defined (3H)	9.52381
Substructure_0160	4	NC([H])C([H])C([H])O	propanol-R-amine-R, defined (3H)	9.52381
Substructure_0164	4	OC(C([H])C([H])C)=O	butyric acid-R, defined (2H)	9.52381
Substructure_0231	4	[R]OCCCO[R]	propylene glycol-R	9.52381
Substructure_0238	4	NCCCN	propylenediamin-R	9.52381
Substructure_0245	4	C1(CC2=CC=CC=C2)=CC=CC=C1	diphenylmethyl	9.52381
Substructure_0275	4	NC1=NC=CC=N1	2-amino-R-pyrimidine	9.52381
Substructure_0290	4	NCCCCO	butanol-R-amine-R	9.52381
Substructure_0349	4	CCCNCCCCCCCC	propyloctylamine-R	9.52381
Substructure_0375	4	CNCCCCCCCCCC	methyldecylamine-R	9.52381
Substructure_0609	4	[H]NCCN[H]	ethylene-R-diamine-H, defined (2H; NH)	9.52381
Substructure_0043	3	[R]C1=C(C([H])=C(C([H])=C1[H])N)[H]	4-amino-R-phenyl-R, defined (4H)	7.14286
Substructure_0045	3	C12=CC=CC=C1N=CN=C2	quinazoline	7.14286
Substructure_0053	3	[R]C1=C(C([H])=C(O)C([H])=C1[H])[H]	4-hydroxy-R-phenyl-R, defined (4H)	7.14286
Substructure_0056	3	OC1=CC(O)=CC=C1	resorcin-R	7.14286
Substructure_0076	3	[H]C1([H])C([H])([H])NC([H])([H])C([H])([H])N1	piperazine-R, defined (8H)	7.14286
Substructure_0081	3	[R]C1=CC(O)=CC(O)=C1	3,5-dihydroxy-R-phenyl-R	7.14286
Substructure_0092	3	[R]C1=C(O)C=CC=C1O	2,6-dihydroxy-R-phenyl-R	7.14286
Substructure_0131	3	[R]C1=CC=CC=C1C(O)=O	2-carboxylic acid-R-phenyl-R	7.14286
Substructure_0165	3	CC(C)(C)C	neopentane	7.14286
Substructure_0170	3	NCN	diamino-R-methane	7.14286
Substructure_0189	3	[R]C(C1)CCCC1O	3-hydroxy-R-cyclohexyl-R	7.14286
Substructure_0196	3	[R]C1CCCCC1O	2-hydroxy-R-cyclohexyl-R	7.14286
Substructure_0202	3	[R]C(CC1)CCC1O	4-hydroxy-R-cyclohexyl-R	7.14286
Substructure_0214	3	[R]C1=CC=C(S)C=C1	4-mercapto-R-phenyl-R	7.14286
Substructure_0219	3	[R]C1=CC=CC(C(O)=O)=C1	3-carboxylic acid-R-phenyl-R	7.14286
Substructure_0232	3	[R]OCCCCO[R]	butylene glycol-R	7.14286
Substructure_0239	3	NC(N)=O	urea	7.14286
Substructure_0248	3	C1=COC=C1	furan	7.14286
Substructure_0250	3	C1CCCCO1	oxan	7.14286
Substructure_0259	3	[H]OC([H])([H])C([H])([H])[R]	ethanol-H, defined (4H)	7.14286
Substructure_0278	3	[R]C(C([H])([H])[H])(C([H])([H])[H])C([H])([H])[H]	isobutyl, defined (9H)	7.14286
Substructure_0287	3	OC(O)[R]	dihydroxy-R-methane-R	7.14286
Substructure_0298	3	NCCCO[H]	propanol-H-amine-R, defined (1H)	7.14286
Substructure_0303	3	[H]C([H])([R])C(C([H])([R])[H])O[H]	isopropanol-R, defined (3H; CH2, CH2)	7.14286
Substructure_0307	3	OCCCN[H]	propanol-H-amine-N-H-R, defined (1H)	7.14286
Substructure_0312	3	OC1=CC=C(O)C=C1	hydroquinone-R	7.14286
Substructure_0315	3	CCCCCNCCCCC	dipentylamine-R	7.14286
Substructure_0317	3	[R]CCCC(C([H])([H])[H])C([H])([H])[H]	2-methylpentane, defined (6H)	7.14286
Substructure_0320	3	NCCCCN	butylenediamine-R	7.14286
Substructure_0321	3	[R]C1=CC(O)=CC=C1O	2,5-dihydroxy-R-phenyl-R	7.14286
Substructure_0348	3	SC([R])[R]	mercapto-R-methane-R-R	7.14286
Substructure_0351	3	[R]C1CCC(O)C(O)C1	3,4-dihydroxy-R-cyclohexyl-R	7.14286
Substructure_0360	3	NC([H])([H])C([H])([H])O[H]	ethanol-H-amine-R, defined (5H)	7.14286
Substructure_0398	3	SC([R])([H])[R]	mercapto-R-methane-R-R, defined (1H)	7.14286
Substructure_0400	3	CCCCNCCCCCCC	butylheptylamine-R	7.14286
Substructure_0530	3	C1CCCCCCCNC1	azecane	7.14286
Substructure_0568	3	C12CNCCC1CCCC2	decahydroisoquinoline-R	7.14286
Substructure_0052	2	[R]C1=C(C([H])=C(C(N)=C1[H])[H])[H]	3-amino-R-phenyl-R, defined (4H)	4.7619
Substructure_0060	2	[NH4+]	nitrogen-cation	4.7619
Substructure_0061	2	[R][N+]([O-])=O	nitro-R	4.7619
Substructure_0106	2	[R]C1=CC=[N]C=C1	3-pyridyl-R5	4.7619
Substructure_0109	2	[R]C1=CC=C(O)C=C1O	2,4-dihydroxy-R-phenyl-R	4.7619
Substructure_0129	2	FC[R]	fluoromethane-R	4.7619
Substructure_0133	2	[R]C(F)(F)F	trifluoromethane-R	4.7619
Substructure_0134	2	FC(F)[R]	difluoromethane-R	4.7619
Substructure_0135	2	FC([R])[R]	fluoromethane-R-R	4.7619
Substructure_0136	2	FC([R])([R])[R]	fluoromethane-R-R-R	4.7619
Substructure_0137	2	NC1=CC(N)=CC=C1	m-phenylenediamine	4.7619
Substructure_0142	2	[R]Br	bromine	4.7619
Substructure_0150	2	[H]C1=C([R])C([H])=C([H])C([H])=N1	3-pyridyl-R, defined (4H)	4.7619
Substructure_0158	2	[R]C1=CC=CC(F)=C1	3-fluorophenyl-R	4.7619
Substructure_0162	2	[R]C1=CC=C(F)C=C1	4-fluorophenyl-R	4.7619
Substructure_0174	2	[H]OC1=CC(O[H])=CC=C1	resorcin-H, defined (2H)	4.7619
Substructure_0175	2	CCCCCCCCCCC	undecylene	4.7619
Substructure_0177	2	[R]C1=CC=CC(C(F)(F)F)=C1	3-trifluoromethylphenyl-R	4.7619
Substructure_0180	2	CCCCCCCCCCCC	dodecylene	4.7619
Substructure_0181	2	[R]C1=CC=C(O[H])C=C1O[H]	2,4-dihydroxy-H-phenyl-R, defined (2H)	4.7619
Substructure_0183	2	[R]S(N[R])(=O)=O	sulfonamid-R	4.7619
Substructure_0199	2	[R]C1=C(O)C=C(O)C=C1O	2,4,6-trihydroxy-R-phenyl-R	4.7619
Substructure_0209	2	[R]C1=CC(O[H])=CC(O[H])=C1	3,5-dihydroxy-H-phenyl-R, defined (2H)	4.7619
Substructure_0211	2	C1=CN=CN1	imidazole	4.7619
Substructure_0215	2	[R]C1=CC=CC(Br)=C1	3-bromophenyl-R	4.7619
Substructure_0217	2	C1(CCCO2)=C2C=CC=C1	chromane	4.7619
Substructure_0218	2	[R]C1=C(O)C([H])=C(C([H])=C1O)O	2,4,6-trihydroxy-R-phenyl-R, defined (3H)8	4.7619
Substructure_0220	2	[R]C1=C(C([H])=C(S)C([H])=C1[H])[H]	4-mercapto-R-phenyl-R, defined (4H)	4.7619
Substructure_0265	2	N(CN[H])[H]	methylenediamin-N-H-R, defined (2H)	4.7619
Substructure_0272	2	C1=CNC=CC1	dihydropyridine	4.7619
Substructure_0276	2	NC([H])C([H])C([H])N	propylenediamine-R, defined (3H)	4.7619
Substructure_0284	2	C1=CN=CS1	thiazole	4.7619
Substructure_0310	2	[R]C1=CC=CC(S)=C1	3-mercapto-R-phenyl-R	4.7619
Substructure_0313	2	OC(O)([H])[R]	dihydroxy-R-methane-R, defined (1H)	4.7619
Substructure_0319	2	N(C([H])([H])[H])C([H])([H])[H]	dimethyl-H-amino-R	4.7619
Substructure_0324	2	[R]C1=CC=CC=C1Br	2-bromophenyl-R	4.7619
Substructure_0330	2	NCC(O)=O	glycine-R	4.7619
Substructure_0332	2	NC([H])C(O)=O	glycin-R, defined (1H; CH)	4.7619
Substructure_0334	2	OC([H])C([H])C(C)=O	4-hydroxy-R-butan-2-one, defined (2H)	4.7619
Substructure_0335	2	N(CCCCN()[H])[H]	butylenediamine-N-H-R, defined (2H)	4.7619
Substructure_0337	2	[H]NCCCO[H]	propanol-H-amine-N-H-R, defined (2H)	4.7619
Substructure_0347	2	CC(C(=O)O)N	alanine	4.7619
Substructure_0352	2	[R]C([H])([H])C(C([H])([H])[H])C([H])([H])[H]	isobutane, defined (8H)	4.7619
Substructure_0353	2	[R]CCCCC(C([H])([H])[H])C([H])([H])[H]	2-methylhexane, defined (6H)	4.7619
Substructure_0358	2	NCCCCO[H]	butanol-H-amine-R, defined (1H)	4.7619
Substructure_0359	2	OCCCCN[H]	butanol-R-amine-H, defined (1H)	4.7619
Substructure_0362	2	[R]C1=CC=CC=C1C(O[H])=O	2-carboxylic acid-H-phenyl-R, defined (1H)	4.7619
Substructure_0372	2	CNCC(=O)O	sarcosine	4.7619
Substructure_0377	2	[R]C1CCCCC1O[H]	2-hydroxy-H-cyclohexyl-R, defined (1H)	4.7619
Substructure_0379	2	[H]OC1CCC([R])CC1	4-hydroxy-H-cyclohexyl-R, defined (1H)	4.7619
Substructure_0388	2	C12=C(NCC2)C=CC=C1	indolidine-R	4.7619
Substructure_0401	2	[R]C1CCCC(C1O)O	2,3-dihydroxy-R-cyclohexyl-R	4.7619
Substructure_0402	2	[R]C1CCCCC1OC([H])([H])[H]	2-methoxy-H-cyclohexyl-R, defined (3H)	4.7619
Substructure_0403	2	[R]C(C1)CCCC1OC([H])([H])[H]	3-methoxy-H-cyclohexyl-R, defined (3H)	4.7619
Substructure_0432	2	NC([R])([R])[R]	amino-R-methane-R-R-R	4.7619
Substructure_0433	2	CCCCCNCCCCCC	pentylhexylamine-R	4.7619
Substructure_0470	2	[R]C1=CC=C(C(O[H])=O)C=C1	4-carboxylic acid-H-phenyl-R, defined (1H)	4.7619
Substructure_0474	2	[R]C1=CC=CC=C1S	2-mercapto-R-phenyl-R	4.7619
Substructure_0514	2	[R]C1CCCCC1C(O)=O	2-carboxylic acid-R-cyclohexyl-R	4.7619
Substructure_0515	2	[R]C(C1)CCCC1C(O)=O	3-carboxylic acid-R-cyclohexyl-R	4.7619
Substructure_0516	2	[R]C1CCCCC1C(OC([H])([H])[H])=O	2-carboxylic acid methyl-H-ester cyclohexyl-R, defined (3H)	4.7619
Substructure_0517	2	[R]C(C1)CCCC1C(OC([H])([H])[H])=O	3-carboxylic acid methyl-H-ester cyclohexyl-R, defined (3H)	4.7619
Substructure_0551	2	[R]C1=C(Br)C=CC=C1Br	2,6-dibromophenyl-R	4.7619
Substructure_0552	2	[R]C1=CC(Br)=CC(Br)=C1	3,5-dibromophenyl-R	4.7619
Substructure_0588	2	C(CC(=O)O)CN	gamma-amino-R-butyric acid-R	4.7619
Substructure_0594	2	OC([H])C(C)=O	1-hydroxy-R-propanone, defined (1H)	4.7619
Substructure_0623	2	N(C(C([H])([H])[H])(C([H])([H])[H])C([H])([H])[H])[H]	tert-butylamino-N-H-R, defined (10H; CH, NH)	4.7619
Substructure_0642	2	[H]OC(C=C1)=CC=C1O[H]	hydroquinone-H, defined (2H, OH)	4.7619
Substructure_0653	2	N(CN()[H])[H]	diamino-H-methane, defined (2H; NH)	4.7619
Substructure_0654	2	[R]C1=CC(O[H])=CC=C1O[H]	2,5-dihydroxy-H-phenyl-R, defined (2H; OH)	4.7619
Substructure_0050	1	O=C([R])/C=C/C1=CC=CC=C1	cinnamyl-R	2.38095
Substructure_0064	1	C12=C(C=CC=C2)CCNC1	tetrahydroisoquinoline-R	2.38095
Substructure_0066	1	[H]C1([H])C([H])([H])NC([H])([H])C2=C1C=CC=C2	tetrahydroisoquinoline-R, defined (6H)	2.38095
Substructure_0068	1	[R]C1=C([H])C([H])=C(OC([H])([H])[H])C(OC([H])([H])[H])=C1[H]	3,4-dimethoxy-H-phenyl-R, defined (9H)	2.38095
Substructure_0078	1	[R]C#N	cyano	2.38095
Substructure_0105	1	[R]C1=CC=CC(O)=C1O	2,3-dihydroxy-R-phenyl-R	2.38095
Substructure_0113	1	[R]C1=CC=CC([N+]([O-])=O)=C1	3-nitrophenyl-R	2.38095
Substructure_0114	1	[R]C1=CC(O)=C(O)C(O)=C1	3,4,5-trihydroxy-R-phenyl-R	2.38095
Substructure_0116	1	[R]C1=C(C(O)=C(C(O)=C1[H])O)[H]	3,4,5-trihydroxy-R-phenyl-R,defined (2H)	2.38095
Substructure_0117	1	[R]C1=C([H])C(OC([H])([H])[H])=C(OC([H])([H])[H])C(OC([H])([H])[H])=C1[H]	3,4,5-trimethoxy-R-phenyl-R, defined (11H)	2.38095
Substructure_0127	1	C1(C2=CC=CC=C2)=CC=CC=C1	biphenyl	2.38095
Substructure_0138	1	[R]C1=C(C([H])=C(C([N+]([O-])=O)=C1[H])[H])[H]	3-nitrophenyl-R, defined (4H)	2.38095
Substructure_0144	1	O=C(C=C(C1=CC=CC=C1)O2)C3=C2C=CC=C3	flavone	2.38095
Substructure_0154	1	[R]C1=CC=CC=C1F	2-fluorophenyl-R	2.38095
Substructure_0166	1	[R]C1=CC=CC=C1[N+]([O-])=O	2-nitrophenyl-R	2.38095
Substructure_0182	1	C1(C=CC=C2)=C2COC1	dihydroisobenzofuran	2.38095
Substructure_0193	1	[R]C1=C(C([H])=C(C([H])=C1O)[H])[H]	2-hydroxy-R-phenyl-R, defined (4H)	2.38095
Substructure_0205	1	N1=NNC=N1	tetrazole	2.38095
Substructure_0210	1	[R]C1=C(C([H])=C(C([H])=C1[H])Cl)[H]	4-chlorophenyl-R, defined (4H)	2.38095
Substructure_0212	1	[R]C1=C(C([H])=C(C([H])=C1O)O)O	2,4,6-trihydroxy-R-phenyl-R, defined (3H)	2.38095
Substructure_0213	1	O=C([R])C([H])([H])[H]	acetyl, defined (3H)	2.38095
Substructure_0216	1	[R]C1=CC=C(Br)C=C1	4-bromophenyl-R	2.38095
Substructure_0221	1	NC1=CC=C(N)C=C1	p-phenylenediamine-R	2.38095
Substructure_0223	1	[H]C(C([H])([H])O[R])([H])O[R]	ethylene glycol-R, defined (4H)	2.38095
Substructure_0227	1	[H]C1([R])C([H])([H])C([H])([H])C([H])([H])C([H])([H])C1([H])[H]	cyclohexyl-R, defined (11H)	2.38095
Substructure_0228	1	[R]C([H])([H])OC([H])([H])[H]	methoxy-H-methane-R, defined (5H)	2.38095
Substructure_0229	1	[R]C([H])([H])C([H])([H])OC([H])([H])[H]	methoxy-H-ethane-R, defined (7H)	2.38095
Substructure_0240	1	[R]C1=C(C([H])=C(C([H])=C1[N+]([O-])=O)[H])[H]	2-nitrophenyl-R, defined (4H)	2.38095
Substructure_0241	1	[R]SC([H])([H])[H]	thiomethyl-H, defined (3H)	2.38095
Substructure_0251	1	[R]C1=C(C([H])=C(C(F)=C1[H])[H])[H]	3-fluorophenyl-R, defined (4H)	2.38095
Substructure_0256	1	[R]C1=C(C([H])=C(C([H])=C1N)N)[H]	2,4-diamino-R-phenyl-R, defined (3H)	2.38095
Substructure_0257	1	[R]C1=CC=C(N)C=C1N	2,4-diamino-R-phenyl-R	2.38095
Substructure_0264	1	[R]N(C(C([H])([H])[H])([H])[H])C(C([H])([H])[H])([H])[H]	diethyl-H-amino-R, defined (10H)	2.38095
Substructure_0266	1	C1CCCN1	pyrrolidin	2.38095
Substructure_0268	1	[R]C1=C(C([H])=C(C([H])=C1[H])C(O)=O)[H]	4-carboxylic acid-R-phenyl-R, defined (4H)	2.38095
Substructure_0269	1	[H]C(C1=CC=CC=C1)([R])C2=CC=CC=C2	diphenylmethyl, defined (1H)	2.38095
Substructure_0274	1	O=C(N)NC1=CC=CC=C1	phenylurea	2.38095
Substructure_0279	1	NC([H])([H])C([H])([H])C([H])([H])O	propanol-R-amine-R, defined (6H)	2.38095
Substructure_0291	1	[H]C(C(C([H])([R])[H])([H])[H])([H])C1=CC=CC=C1	phenylpropyl, defined (6H)	2.38095
Substructure_0294	1	C1CNCCO1	morpholine	2.38095
Substructure_0297	1	NCO	methanol-R-amine-R	2.38095
Substructure_0299	1	C1CCCO1	oxolan	2.38095
Substructure_0302	1	[R]S(N([H])[R])(=O)=O	R-sulfonamid-N-H-R, defined (1H)	2.38095
Substructure_0311	1	C1(N=CN2)=C2C=CC=C1	benzimidazole	2.38095
Substructure_0316	1	C1CC1	cyclopropyl	2.38095
Substructure_0325	1	[R]C1=CC=CC=C1C(F)(F)F	2-trifluoromethylphenyl-R	2.38095
Substructure_0329	1	O=C(NC1=CC=CC=C1)NC2=CC=CC=C2	diphenylurea	2.38095
Substructure_0336	1	OCN[H]	methanol-R-amine-N-H-R, defined (1H)	2.38095
Substructure_0371	1	OC(N)=O	carbamic acid	2.38095
Substructure_0374	1	CC1C(C(CC(O1)O)O)O	digitoxose	2.38095
Substructure_0378	1	[H]OC1CCCC([R])C1	3-hydroxy-H-cyclohexyl-R, defined (1H)	2.38095
Substructure_0382	1	[R]C1=CC=CC(C(O[H])=O)=C1	3-carboxylic acid-H-phenyl-R, defined (1H)	2.38095
Substructure_0383	1	[R]C1=C(C([H])=C(C([H])=C1C(O)=O)[H])[H]	2-carboxylic acid-R-phenyl-R, defined (4H)	2.38095
Substructure_0390	1	[R]C([H])([H])C1=CC=CN=C1	3-pyridylmethyl-R, defined (2H)	2.38095
Substructure_0393	1	C1=CN=CC=N1	pyrazine	2.38095
Substructure_0397	1	NC(C([H])C([H])O)=O	3-hydroxy-R-propanamide-R, defined (2H; CH, CH)	2.38095
Substructure_0405	1	[R]CCCCCC(C([H])([H])[H])C([H])([H])[H]	2-methylheptane, defined (6H)	2.38095
Substructure_0406	1	[R]CCCCCCC(C([H])([H])[H])C([H])([H])[H]	2-methyloctane, defined (6H)	2.38095
Substructure_0407	1	[R]CCCCCCCC(C([H])([H])[H])C([H])([H])[H]	2-methylnonane, defined (6H)	2.38095
Substructure_0408	1	[R]CCCCCCCCC(C([H])([H])[H])C([H])([H])[H]	2-methyldecane, defined (6H)	2.38095
Substructure_0409	1	[R]CCCCCCCCCC(C([H])([H])[H])C([H])([H])[H]	2-methylundecane, defined (6H)	2.38095
Substructure_0410	1	[R]CCCCCCCCCCC(C([H])([H])[H])C([H])([H])[H]	2-methyldodecane, defined (6H)	2.38095
Substructure_0413	1	[R]C1=CC(N)=CC=C1N	2,5-diamino-R-phenyl-R	2.38095
Substructure_0414	1	[R]C1=C(C(N)=C(C(N)=C1[H])[H])[H]	3,5-diamino-R-phenyl-R, defined (3H)	2.38095
Substructure_0415	1	[R]C1=CC(N)=CC(N)=C1	3,5-diamino-R-phenyl-R	2.38095
Substructure_0416	1	[R]N(C([H])([H])[H])[H]	methyl-H-amino-N-H-R, defined (4H)	2.38095
Substructure_0417	1	[H]NCCCCO[H]	butanol-H-amine-N-H-R, defined (2H)	2.38095
Substructure_0426	1	C12=C(C=CC=C2)CCCC1	tetrahydronaphthalene	2.38095
Substructure_0428	1	C1(OCCO2)=C2C=CC=C1	benzodioxan	2.38095
Substructure_0430	1	NC(C([H])C([H])N)=O	3-amino-R-propanamide-R, defined (2H)	2.38095
Substructure_0434	1	[R]/C([H])=C([H])/[H]	vinyl, defined (3H)	2.38095
Substructure_0435	1	[R]C#C[H]	ethinyl, defined (1H)	2.38095
Substructure_0467	1	[R]C1=C(C([H])=C(C([H])=C1C(O[H])=O)[H])[H]	2-carboxylic acid-H-phenyl-R, defined (5H)	2.38095
Substructure_0469	1	[R]C1=C(C([H])=C(C(O[H])=O)C([H])=C1[H])[H]	4-carboxylic acid-H-phenyl-R, defined (5H)	2.38095
Substructure_0487	1	C1(C=CC=C2)=C2C=CO1	benzofuran	2.38095
Substructure_0507	1	[H]/C(C([H])([R])[H])=C([H])\[H]	allyl, defined (5H)	2.38095
Substructure_0509	1	[R]C(CC1)CCC1OC([H])([H])[H]	4-methoxy-H-cyclohexyl-R, defined (3H)	2.38095
Substructure_0513	1	[R]C(CC1)CCC1N	4-amino-R-cyclohexyl-R	2.38095
Substructure_0523	1	N(CCCN()[H])[H]	propylenediamine-N-H-R, defined (2H)	2.38095
Substructure_0524	1	N([H])C([H])(C([H])(N([H]))[H])[H]	ethylene-H-diamine-N-H-R, defined (6H)	2.38095
Substructure_0531	1	[R]C1=C(C([H])=C(C(O[H])=C1[H])O[H])[H]	3,4-dihydroxy-H-phenyl-R, defined (5H)	2.38095
Substructure_0532	1	[R]C1=CC=C(O[H])C(O[H])=C1	3,4-dihydroxy-H-phenyl-R, defined (2H)	2.38095
Substructure_0539	1	[R]C([H])([H])SC([H])([H])[H]	thiomethyl-H-methane-R, defined (5H)	2.38095
Substructure_0541	1	[R]C([H])([H])C([H])([H])SC([H])([H])[H]	thiomethyl-H-ethane-R, defined (7H)	2.38095
Substructure_0558	1	[H]C([H])([H])C1=CC(C([H])([H])[H])=CC=C1	m-xylyl, defined (6H)	2.38095
Substructure_0559	1	[H]C([H])([H])C1=CC=C(C([H])([H])[H])C=C1	p-xylyl, defined (6H)	2.38095
Substructure_0560	1	[H]C(C(C([H])(C([H])([R])[H])[H])([H])[H])([H])C1=CC=CC=C1	phenylbutyl-R, defined (8H)	2.38095
Substructure_0570	1	C1(C=NC=N2)=C2C=NC=N1	pyrimido[5,4-d]pyrimidine	2.38095
Substructure_0578	1	O=S(O)([R])=O	sulfonic acid-R	2.38095
Substructure_0583	1	[H]NCC(O)=O	glycine-R, defined (1H; NH)	2.38095
Substructure_0584	1	NCC(O[H])=O	glycin-R, defined (1H; OH)	2.38095
Substructure_0603	1	SC(S)[R]	dimercapto-R-methane-R	2.38095
Substructure_0604	1	SC(S)([H])[R]	dimercapto-R-methane-R, defined (1H)	2.38095
Substructure_0608	1	OC([H])([H])C([H])([H])N[H]	ethanol-R-amine-N-H-R, defined (5H; CH, NH)	2.38095
Substructure_0610	1	[H]NCCCN[H]	propylene-R-diamine-H (2H; NH)	2.38095
Substructure_0613	1	O=C(O[H])CN[H]	glycin-R, defined (2H; NH, OH)	2.38095
Substructure_0625	1	C1CCCCCCNC1	aznonane-R	2.38095
Substructure_0636	1	[H]C([H])(C([H])(N[H])[H])O[H]	ethanol-H-amine-N-H-R, defined (6H; CH, NH, OH)	2.38095
Substructure_0639	1	[H]C([H])([H])C1=C(C([H])([H])[H])C=CC=C1	o-xylyl, defined (6H)	2.38095
Substructure_0640	1	C12C(CCCC2)NCC1	octahydroindole-R	2.38095
Substructure_0647	1	C1CNCS1	thiazolidine-R	2.38095
Substructure_0659	1	[R]C1=CC=CC=C1S(=O)(O)=O	2-sulfonic acid-R-phenyl-R	2.38095
Substructure_0660	1	[R]C1=CC=CC(S(=O)(O)=O)=C1	3-sulfonic acid-R-phenyl-R	2.38095
Substructure_0663	1	[R]C(C1)CCCC1N	3-amino-R-cyclohexyl-R	2.38095
Substructure_0685	1	[R]N(C(C(C([H])([H])[H])([H])[H])([H])[H])C(C([H])(C([H])([H])[H])[H])([H])[H]	dipropyl-H-amine-R (14H; CH)	2.38095
Substructure_0690	1	[R]C1=CC=CC(Br)=C1Br	2,3-dibromophenyl-R	2.38095
Substructure_0691	1	[R]C1=CC=C(Br)C=C1Br	2,4-dibromophenyl-R	2.38095
Substructure_0692	1	[R]C1=CC(Br)=CC=C1Br	2,5-dibromophenyl-R	2.38095
Substructure_0693	1	[R]C1=CC=C(Br)C(Br)=C1	3,4-dibromophenyl-R	2.38095
Substructure_0694	1	[R]C1=CC=C(Br)C(Br)=C1Br	2,3,4-tribromophenyl-R	2.38095
Substructure_0695	1	[R]C1=CC(Br)=CC(Br)=C1Br	2,3,5-tribromophenyl-R	2.38095
Substructure_0696	1	[R]C1=C(Br)C=CC(Br)=C1Br	2,3,6-tribromophenyl-R	2.38095
Substructure_0697	1	[R]C1=CC(Br)=C(Br)C=C1Br	2,4,5-tribromophenyl-R	2.38095
Substructure_0698	1	[R]C1=CC(Br)=C(Br)C(Br)=C1	3,4,5-tribromophenyl-R	2.38095
Substructure_0699	1	[R]C1=CC(Br)=C(Br)C(Br)=C1Br	2,3,4,5-tetrabromophenyl-R	2.38095
Substructure_0709	1	[R]C1CCCCC1N	2-amino-R-cyclohexyl-R	2.38095
Substructure_0710	1	[R]C1CCC(N)CC1N	2,4-diamino-R-cyclohexyl-R	2.38095
Substructure_0711	1	[R]C1C(CCCC1N)N	2,6-diamino-R-cyclohexyl-R	2.38095
Substructure_0712	1	[R]C1CC(N)CC(C1)N	3,5-diamino-R-cyclohexyl-R	2.38095
Substructure_0713	1	[R]C(CC1)CCC1C(O)=O	4-carboxylic acid-R-cyclohexyl-R	2.38095
Substructure_0714	1	[R]C(CC1)CCC1C(OC([H])([H])[H])=O	4-carboxylic acid methyl-H-ester cyclohexyl-R, defined (3H; CH)	2.38095
Substructure_0716	1	N12CC=CCC1CCC2	1,2,3,5,8,8a-hexahydroindolizine	2.38095
Substructure_0717	1	C1(N=CC=N2)=C2C=NC=N1	pteridin	2.38095
Substructure_0718	1	C(CC(=O)O)C(C(=O)O)N	glutamic acid-R	2.38095

## Sheet: Supplementary Table S6
Supplementary Table S6
Application: Tecan i-control				Tecan i-control , 1.10.4.0
Device: infinite 200Pro				Serial number: 1305004116				Serial number of connected stacker:
Firmware: V_3.37_07/12_Infinite (Jul 20 2012/13.56.47)				MAI, V_3.37_07/12_Infinite (Jul 20 2012/13.56.47)
Date:	08.04.2025
Time:	10:42:47
System				USER-HP
User				User-HP\User
Plate				Thermo Fisher Scientific-Nunclon 96 Flat Bottom White Polystyrene Catalog No.: 136101/136102/236105/236107/236108/436110/436111 [NUN96fw.pdfx]
Plate-ID (Stacker)
Shaking (Linear) Duration:				20	s
Shaking (Linear) Amplitude:				1	mm
Label: Label1
Mode				Fluorescence Top Reading
Emission Wavelength Start				500	nm
Emission Wavelength End				850	nm
Emission Wavelength Step Size				5	nm
Emission Scan Number				71
Excitation Wavelength				480	nm
Bandwidth (Em)				280...850: 20 nm
Bandwidth (Ex) (Range 1)				230...315: 5 nm
Bandwidth (Ex) (Range 2)				316...850: 10 nm
Gain				100	Manual
Number of Flashes				25
Integration Time				20	µs
Lag Time				0	µs
Settle Time				0	ms
Z-Position (Manual)				20000	µm
Start Time:	08.04.2025 10:43:08
	Temperature: 19.3 °C
Wavel.	A1	A2	A3	A4	A5	A6	A7	A8	A9	A10	A11	A12	B1	B2	B3	B4	B5	B6	B7	B8	B9	B10	B11	B12	C1	C2	C3	C4	C5	C6	C7	C8	C9	C10	C11	C12	D1	D2	D3	D4	D5	D6	D7	D8	D9	D10	D11	D12	E1
500	65000	65000	65000	65000	65000	65000	65000	65000	65000	65000	65000	65000	65000	65000	65000	65000	65000	65000	65000	65000	65000	65000	65000	65000	65000	65000	65000	65000	65000	65000	65000	65000	65000	65000	65000	65000	65000	65000	65000	65000	65000	65000	65000	65000	65000	65000	65000	65000	65000
505	OVER	OVER	OVER	OVER	OVER	OVER	OVER	OVER	OVER	OVER	OVER	OVER	OVER	OVER	OVER	OVER	OVER	OVER	OVER	OVER	OVER	OVER	OVER	OVER	OVER	OVER	OVER	OVER	OVER	OVER	OVER	OVER	OVER	OVER	OVER	OVER	OVER	OVER	OVER	OVER	OVER	OVER	OVER	OVER	OVER	OVER	OVER	OVER	OVER
510	23225	23411	23978	14798	20502	23828	19057	18689	18251	17709	18249	17079	16834	17595	18537	17235	17822	17472	10181	8247	14548	9731	18116	15507	17725	17836	16774	12403	17700	15170	16327	15273	16657	16541	16489	13300	15411	12385	15590	16700	16863	16653	16685	16816	16156	10016	16337	13645	19863
515	393	361	410	400	990	5378	385	315	405	376	422	410	378	411	423	430	409	371	335	283	356	288	498	622	692	1179	370	335	406	366	378	320	413	361	384	362	372	334	339	288	368	331	405	402	502	694	360	310	472
520	357	319	364	363	944	5171	324	269	361	329	365	353	328	353	370	388	355	327	299	252	309	258	447	594	656	1139	324	288	355	324	328	276	357	325	336	315	333	286	298	243	318	290	359	361	465	681	323	262	437
525	330	298	336	332	912	4955	308	256	334	307	343	327	306	329	347	351	332	307	279	239	295	243	427	611	631	1100	300	273	325	309	308	264	338	293	312	296	305	265	275	233	298	273	332	331	423	661	301	251	426
530	307	274	318	312	875	4752	301	244	313	289	321	310	281	322	323	324	309	287	264	223	275	234	407	621	610	1082	280	264	305	282	285	245	311	279	295	274	280	267	262	220	271	268	311	309	410	643	280	238	425
535	285	265	303	286	845	4449	272	231	306	271	293	282	267	283	296	311	286	262	250	208	253	210	409	613	579	1025	258	239	291	270	274	239	302	265	268	254	255	241	247	214	262	248	289	287	390	619	256	237	419
540	257	243	268	266	780	4107	250	221	285	250	264	264	244	266	270	278	259	250	226	186	229	205	391	637	542	948	241	224	263	242	245	217	277	246	250	236	245	216	229	205	239	231	260	264	359	580	247	224	407
545	246	227	256	253	727	3778	237	209	271	234	258	237	221	249	251	258	244	237	212	178	223	195	377	631	508	906	224	217	241	232	237	206	263	236	240	226	224	210	220	196	229	223	252	250	343	555	229	213	385
550	224	224	239	227	696	3480	225	206	254	226	234	222	220	237	238	243	237	222	200	166	209	182	376	634	496	866	215	208	238	219	225	204	242	224	219	214	220	200	210	195	220	213	246	232	323	519	221	209	376
555	230	215	237	225	662	3233	223	201	246	218	233	219	210	235	228	241	234	215	195	168	209	171	375	642	483	812	211	200	226	212	223	194	241	224	218	210	212	196	205	191	219	212	228	223	315	513	210	207	371
560	221	212	229	226	629	2955	224	200	248	221	225	218	209	230	228	242	225	215	200	161	202	177	379	670	462	772	211	203	230	215	223	200	237	227	212	202	202	191	200	205	217	210	235	231	307	492	212	203	351
565	216	217	226	219	592	2635	222	210	235	225	225	213	212	228	229	228	230	214	190	173	197	175	376	677	442	725	210	205	221	221	225	206	241	221	223	203	210	193	208	201	227	223	230	228	298	475	219	202	349
570	220	216	218	213	551	2411	213	204	242	222	222	202	205	229	223	226	235	216	191	171	194	170	386	668	420	679	210	197	216	208	226	203	233	228	208	198	204	191	203	208	227	213	230	224	295	449	209	207	338
575	198	197	207	193	514	2144	200	191	219	206	199	189	196	212	213	211	208	208	172	158	177	160	368	649	383	616	193	185	208	198	201	191	222	203	202	182	193	181	187	192	205	205	221	208	271	418	192	187	299
580	178	172	176	169	455	1918	170	175	192	175	182	166	166	178	185	187	181	175	162	140	165	146	342	645	355	565	166	169	182	168	189	166	193	194	175	165	160	161	170	171	188	187	190	184	239	389	175	175	273
585	146	135	149	141	394	1677	148	139	162	154	147	137	145	150	155	151	160	150	128	108	133	122	306	593	313	507	143	133	154	151	159	138	167	157	144	148	144	134	138	146	150	157	160	164	204	359	146	144	249
590	110	111	123	117	339	1494	112	109	125	122	112	105	115	122	125	118	122	111	100	91	105	91	281	562	267	446	114	118	119	116	122	110	132	133	125	116	110	111	121	121	123	120	128	122	172	306	120	113	208
595	91	90	97	88	290	1268	93	91	92	97	98	85	91	92	92	103	93	91	94	75	88	79	252	525	231	392	92	87	99	99	94	85	106	92	92	92	94	90	90	93	101	98	102	100	147	266	101	104	174
600	82	76	80	72	253	1126	76	80	88	82	76	75	78	79	77	77	78	81	65	57	74	67	228	504	204	359	74	75	85	84	83	78	90	80	77	80	80	76	81	83	84	85	92	82	129	247	81	84	161
605	73	66	68	69	227	1012	72	73	75	70	72	65	63	70	70	76	67	69	61	53	69	55	219	491	195	335	63	68	73	72	73	74	77	78	68	70	79	66	68	71	69	79	79	77	124	225	74	78	140
610	58	57	65	59	200	846	57	58	65	58	59	57	59	64	61	66	58	56	58	46	60	48	205	467	159	284	59	57	68	70	67	60	74	64	64	59	63	64	62	62	65	68	67	65	103	203	62	67	132
615	51	51	55	49	165	738	50	50	60	50	51	45	51	57	50	52	58	52	55	41	44	40	194	444	150	263	48	53	57	54	54	52	60	61	54	58	60	51	61	57	59	60	57	64	89	185	58	58	122
620	47	41	43	43	156	642	46	44	53	47	49	42	47	47	48	46	47	43	41	40	42	32	178	420	137	235	50	44	49	56	52	46	61	55	49	47	54	50	53	53	52	52	61	52	89	170	53	60	116
625	35	31	29	32	127	569	34	30	34	33	32	27	34	39	36	37	36	39	34	26	31	25	173	394	110	207	36	40	38	40	40	37	45	37	37	36	44	40	33	39	40	42	42	40	71	145	40	42	87
630	28	29	29	28	112	518	26	28	36	29	31	25	34	32	31	29	38	31	32	25	32	23	151	375	98	193	29	34	34	37	34	30	40	39	36	31	43	36	35	41	40	44	35	38	71	137	32	41	81
635	23	23	22	31	95	430	27	27	29	28	23	27	25	21	27	24	23	37	21	25	25	27	141	347	95	166	27	33	33	34	30	32	40	35	35	31	41	36	38	25	33	34	36	31	64	128	35	36	78
640	20	25	23	21	76	364	20	23	25	26	25	23	21	26	21	25	26	25	22	26	24	24	130	322	80	155	27	30	28	32	30	24	34	28	27	28	35	34	34	32	32	36	36	35	58	112	36	37	74
645	18	15	19	21	72	319	15	18	28	20	17	22	25	21	24	29	21	23	17	22	14	18	125	307	75	133	22	29	28	27	24	25	38	33	27	29	37	34	32	28	28	32	28	32	50	110	30	34	68
650	16	16	15	15	67	277	16	18	15	19	21	19	21	24	26	21	14	23	17	21	16	21	115	281	72	131	20	25	24	29	24	25	30	29	25	28	38	28	34	30	27	40	33	29	47	99	37	29	56
655	19	10	10	12	57	228	20	10	19	16	18	12	22	18	26	18	14	32	26	14	16	11	112	271	65	120	20	26	24	29	20	26	27	23	25	22	28	30	26	24	28	28	24	29	47	93	25	32	52
660	8	9	10	13	51	207	10	14	15	16	14	14	17	17	21	14	14	10	11	7	12	14	101	252	60	101	25	21	20	24	21	23	29	25	21	24	19	28	30	26	29	26	27	31	42	75	28	27	53
665	8	6	6	9	42	179	8	8	10	13	5	5	17	13	16	20	12	16	14	5	17	19	92	235	54	94	22	17	21	25	20	21	24	29	21	22	27	28	23	34	31	28	29	27	38	83	25	32	52
670	3	6	10	6	29	154	9	17	11	9	11	10	17	15	16	13	3	21	12	14	15	11	89	237	49	92	17	16	20	22	17	20	21	22	23	24	28	26	28	29	22	32	20	22	35	73	25	34	53
675	11	5	8	4	24	137	3	7	12	4	10	12	20	11	24	14	27	4	11	9	12	6	85	208	44	71	13	17	22	23	19	21	29	24	26	21	31	19	18	24	24	22	26	26	39	67	25	23	46
680	1	1	-1	1	33	127	1	-4	6	7	4	8	9	14	15	12	9	6	3	4	10	11	72	187	37	70	18	14	13	19	17	13	25	25	21	23	25	27	27	22	25	26	28	20	36	67	25	25	44
685	7	-6	-3	-5	28	96	2	0	4	5	0	2	17	12	10	22	9	12	1	7	12	7	68	178	38	70	22	14	16	18	16	20	22	25	20	20	32	31	25	31	23	33	30	20	24	53	18	25	43
690	2	-5	2	0	18	74	9	-3	2	3	0	6	18	14	15	18	2	11	2	3	12	1	65	155	31	53	13	18	19	16	15	20	21	18	23	23	25	21	32	28	18	25	28	23	33	46	24	18	37
695	0	2	-2	-6	4	75	3	11	0	0	3	7	12	9	9	14	11	7	3	-1	11	6	69	144	28	58	13	8	20	15	17	15	20	18	21	18	28	37	35	31	23	20	25	21	34	51	22	12	42
700	-3	-10	-11	-4	-1	60	0	-8	3	-6	6	-4	13	14	14	6	7	0	5	8	5	-4	49	135	29	58	23	15	15	21	17	21	17	17	20	24	30	25	23	28	25	29	20	20	36	44	22	29	35
705	-5	-7	-7	-4	-1	51	-5	-2	0	0	5	1	15	10	6	11	3	-4	11	13	-6	-1	46	127	26	45	11	10	19	18	17	17	14	17	18	18	26	24	29	38	22	16	15	17	27	55	19	21	38
710	0	-7	-9	-14	3	40	-8	-4	0	0	-10	-4	2	4	10	10	25	2	-3	5	16	-6	34	98	28	33	17	18	10	6	12	17	18	10	20	23	33	22	25	30	31	23	24	21	24	41	18	20	36
715	-9	-17	-12	-12	-5	31	-8	-17	-8	-2	1	-3	3	12	2	-1	10	-14	1	4	2	2	35	98	24	41	5	17	10	19	13	14	19	15	16	15	29	21	26	26	18	30	23	22	25	38	13	13	35
720	-9	-19	-12	-8	-2	21	3	-3	-1	1	3	-4	5	11	13	6	11	-13	0	0	5	1	30	99	27	29	4	18	11	16	12	17	18	22	14	19	27	19	34	25	20	20	18	23	35	32	23	21	38
725	-5	-13	-11	-6	-7	27	-4	-10	-6	5	-7	2	11	5	-2	3	-1	14	-10	0	-6	-6	44	91	26	34	13	12	1	13	12	14	15	16	26	10	39	23	20	29	30	24	27	21	24	34	15	18	41
730	-9	-15	-12	-19	-5	15	-12	-8	-6	-9	-7	-9	10	-1	9	16	11	9	-7	2	14	-7	25	85	19	31	18	11	15	13	11	13	21	16	20	17	20	22	28	21	27	26	24	26	37	28	19	18	25
735	-10	-9	-17	-19	-3	5	-3	-6	-16	-7	-8	-9	10	10	9	13	19	-7	2	6	3	0	19	80	18	27	17	13	12	18	15	9	11	19	19	16	27	29	13	26	21	19	15	23	17	37	27	16	29
740	-4	-12	-8	-11	-8	5	-5	-19	-6	-9	-12	-5	10	-1	3	14	-1	8	-8	0	1	4	23	77	17	19	5	7	12	14	15	13	21	1	7	14	28	37	23	30	15	22	39	18	25	26	18	11	33
745	-8	-13	-12	-16	-11	6	-17	-11	-7	-2	-2	-8	5	2	18	7	3	7	-12	22	-1	-8	25	50	13	16	10	22	11	1	19	15	18	17	13	10	31	22	19	27	23	28	25	21	25	34	17	22	46
750	-11	-16	-20	-12	-7	4	-12	-8	-14	-4	0	-6	16	2	8	3	10	5	13	-21	11	-2	12	63	9	15	2	13	7	14	19	16	16	17	15	26	22	38	22	29	25	12	18	21	34	38	23	20	33
755	-21	-10	-25	-31	-19	1	-12	-8	-3	-11	-2	-12	8	2	7	-9	-8	-7	-10	1	1	-6	13	41	14	27	18	8	9	5	15	19	11	14	16	18	34	23	23	31	39	23	19	16	21	33	36	22	26
760	-26	-14	-17	-14	-24	3	-12	-9	-3	-12	-11	-16	6	3	-5	7	-25	14	-15	-12	-8	7	10	35	16	19	7	15	11	11	18	15	9	15	15	17	19	25	27	32	30	29	16	26	27	29	18	16	28
765	-14	-17	-15	-23	-23	-9	-15	-23	-5	-10	-18	-17	2	13	-4	2	-13	-14	-6	14	-4	-4	10	28	13	28	10	13	21	7	18	14	19	16	29	23	37	25	36	37	24	20	17	42	25	34	15	22	42
770	-19	-19	-25	-15	-21	-18	-14	-26	-22	-7	-28	-8	-4	5	-2	19	3	-13	-22	-19	30	-14	18	50	13	10	11	16	13	21	16	13	17	12	40	29	33	24	40	26	35	18	35	27	53	34	25	24	33
775	-19	-23	-27	-31	-20	-19	-24	-10	-39	-11	-19	-23	15	-1	-8	13	23	-8	4	-22	-21	-10	3	18	15	28	11	14	19	12	22	16	17	20	23	23	42	36	46	29	21	32	35	20	33	33	9	31	48
780	-29	-35	-34	-32	-41	-20	-44	-34	-27	-36	-34	-17	2	8	9	12	9	-14	-15	-19	-10	-13	-1	26	15	25	12	2	20	13	13	15	34	26	19	33	44	20	35	21	33	59	36	33	32	41	28	10	33
785	-32	-30	-33	-18	-35	-16	-37	-26	-36	-24	-18	-24	14	1	-10	5	13	-24	38	-19	0	-19	-7	20	4	8	25	27	20	20	20	20	27	21	32	20	35	61	20	37	27	42	38	31	29	33	39	34	44
790	-25	-56	-30	-37	-24	-34	-23	-41	-40	-34	-29	-28	3	-13	6	1	6	-32	-42	13	14	-4	-13	4	26	29	13	20	21	23	12	17	18	21	30	28	42	37	31	35	37	44	55	50	27	53	21	32	54
795	-24	-55	-50	-49	-33	-72	-23	-27	-42	-47	-15	-20	2	10	-6	9	-15	-7	-13	45	-53	-9	-6	-10	9	2	15	23	17	10	23	31	34	34	47	30	58	47	42	36	25	49	39	58	47	26	36	38	41
800	-62	-33	-25	-35	-52	-47	-39	-32	-41	-28	-23	-8	-14	4	-9	-19	-43	0	3	-13	-31	-22	5	-14	21	20	16	21	16	35	32	17	7	27	39	37	103	55	50	82	30	52	53	42	44	33	35	48	55
805	-29	-64	-67	-62	-63	-24	-66	-67	-36	-37	-25	-12	18	-2	-9	-12	-27	-20	-17	-37	-17	-50	-8	-4	43	23	47	10	8	9	33	30	46	35	43	42	47	78	47	72	74	44	42	44	37	32	46	20	93
810	-60	-47	-39	-72	-62	-33	-30	-36	-32	-40	-49	-47	8	-6	-2	12	3	10	-20	-39	-11	-38	-26	-13	-6	4	10	21	34	21	23	25	45	41	63	44	71	66	50	60	67	45	60	48	100	41	48	51	70
815	-51	-55	-68	-33	-65	-77	-42	-42	-34	-64	-48	-16	-2	45	0	-6	17	0	-17	-33	-29	-17	-27	-4	15	1	16	16	15	10	34	33	49	44	44	53	98	114	74	88	49	73	43	59	57	66	26	70	87
820	-42	-83	-56	-70	-103	-40	-55	-29	-55	-4	-57	-69	42	-9	-21	26	83	-3	-13	-11	-60	-15	-12	-13	49	52	59	57	36	66	17	63	22	61	28	60	67	49	122	89	85	70	63	91	45	90	51	52	88
825	-75	-103	-80	-121	-59	-96	-101	-45	-86	-69	-66	-36	32	48	26	17	-61	-74	-74	-19	-8	-2	-42	-50	8	32	8	49	28	17	42	41	49	67	45	49	92	137	85	77	93	100	43	96	86	93	64	42	85
830	-94	-112	-95	-159	-85	-114	-44	-81	-90	-69	-110	-79	-17	36	-28	34	0	-96	154	-109	-62	-68	11	-38	61	12	64	38	6	26	54	69	63	88	59	60	145	125	133	163	100	103	132	16	166	55	69	115	94
835	-86	-196	-93	-132	-164	-172	-127	-145	-148	-206	-60	-19	-23	13	-14	105	29	8	-2	-120	-213	-78	-84	-45	34	99	-2	48	29	82	103	83	106	106	146	106	200	105	154	84	170	191	108	187	133	109	141	95	203
840	-255	-81	-166	-274	-178	-203	-172	-142	-164	-196	-68	-79	33	-22	-21	220	-162	-104	-18	97	132	-103	-104	-141	54	40	22	88	105	55	141	126	127	128	189	169	284	273	146	295	181	159	177	108	116	167	132	116	240
845	-274	-284	-445	-257	-240	-359	-228	-111	-242	-270	-234	-116	92	-225	-40	-52	224	384	-135	-55	130	-178	-212	-35	122	154	11	159	186	132	113	267	117	195	232	66	123	237	392	241	214	246	333	277	291	189	155	247	166
850	-300	-436	-387	-399	-312	-528	-408	-371	-238	-241	-71	-214	-8	27	-271	144	29	373	-286	341	-70	-291	-43	-155	142	151	60	110	335	165	143	252	313	164	207	419	574	468	906	93	636	428	454	742	324	250	312	320	433
End Time:	08.04.2025 12:00:16
Legend
Well:	A1	A2	A3	A4	A5	A6	A7	A8	A9	A10	A11	A12	B1	B2	B3	B4	B5	B6	B7	B8	B9	B10	B11	B12	C1	C2	C3	C4	C5	C6	C7	C8	C9	C10	C11	C12	D1	D2	D3	D4	D5	D6	D7	D8	D9	D10	D11	D12	E1
Compound:	BEN	BEN	DAS	DAS	DIP	DIP	ERL	ERL	FUR	FUR	GEF	GEF	GLI	GLI	IMA	IMA	IND	IND	IVE	IVE	KO	KO	LAP	LAP	MON	MON	NEL	NEL	NIL	NIL	PRA	PRA	PRO	PRO	RIT	RIT	SAQ	SAQ	SUP	SUP	SBP	SBP	VEP	VEP	MK	MK	VIN	VIN	CUR
Concentration:	10 µM	100 µM	10 µM	100 µM	10 µM	100 µM	10 µM	100 µM	10 µM	100 µM	10 µM	100 µM	10 µM	100 µM	10 µM	100 µM	10 µM	100 µM	10 µM	100 µM	10 µM	100 µM	10 µM	100 µM	10 µM	100 µM	10 µM	100 µM	10 µM	100 µM	10 µM	100 µM	10 µM	100 µM	10 µM	100 µM	10 µM	100 µM	10 µM	100 µM	10 µM	100 µM	10 µM	100 µM	10 µM	100 µM	10 µM	100 µM	10 µM
Red:	Excess Fluorescence
Yellow:	Fluorescence Values from 1,000 Units
Orange:	Fluorescence Values from 10,000 Units
[truncated: 48 more columns]
